# Supplementary material for: Fecal Proteome Profile in Dogs Suffering from Different Hepatobiliary Disorders and Comparison with Controls
Source: Animals (Basel). 2023 Jul 18;13(14):2343. doi: 10.3390/ani13142343 (PMC10376375; doi:10.3390/ani13142343)
Supplement: Supplementary file 1 [file animals-13-02343-s001.zip]

Archive with 4 entries (4 files):
- Supplementary Table S1 DHD vs HD.xlsx
- Supplementary Table S2 CHD vs HD.xlsx
- Supplementary Table S3 CHD vs DHD.xlsx
- Supplementary Table S4.pdf
