# Supplementary material for: Fecal Proteome Profile in Dogs Suffering from Different Hepatobiliary Disorders and Comparison with Controls
Source: Animals (Basel). 2023 Jul 18;13(14):2343. doi: 10.3390/ani13142343 (PMC10376375; doi:10.3390/ani13142343)
Supplement: Supplementary file 1 [file animals-13-02343-s001.zip › Supplementary Table S1 DHD vs HD.xlsx]

## Sheet: Proteins
Checked	Master	Accession	Description	Coverage [%]	Contaminant	Marked as	# Peptides	# PSMs	# Unique Peptides	# AAs	MW [kDa]	calc. pI	Score Sequest HT: Sequest HT	# Peptides (by Search Engine): Sequest HT	Biological Process	Cellular Component	Molecular Function	Pfam IDs	Entrez Gene ID	Gene Symbol	Gene ID	Ensembl Gene ID	Reactome Pathways	WikiPathways	# Protein Pathway Groups	Abundance Ratio: (malato) / (sano)	Abundance Ratio Variability [%]: (malato) / (sano)	Abundances (Grouped): malato	Abundances (Grouped): sano	Abundances (Grouped) CV [%]: malato	Abundances (Grouped) CV [%]: sano	Abundance: F9: Sample, malato	Abundance: F10: Sample, malato	Abundance: F11: Sample, malato	Abundance: F12: Sample, malato	Abundance: F5: Sample, sano	Abundance: F6: Sample, sano	Abundance: F7: Sample, sano	Abundance: F8: Sample, sano	Found in Sample: [S9] F9: Sample, malato	Found in Sample: [S10] F10: Sample, malato	Found in Sample: [S11] F11: Sample, malato	Found in Sample: [S12] F12: Sample, malato	Found in Sample: [S5] F5: Sample, sano	Found in Sample: [S6] F6: Sample, sano	Found in Sample: [S7] F7: Sample, sano	Found in Sample: [S8] F8: Sample, sano	# Protein Groups	Modifications
FALSE	Master Protein	P79143	Aminopeptidase N [OS=Canis lupus familiaris]	56	FALSE	Canis (sp_canonical TaxID=9611_and_subtaxonomies)	67	2179	67	975	110.2	6.18	8663.76	67	protein metabolism;other metabolic processes;developmental processes;signal transduction;other biological processes	plasma membrane;other membranes;other cell component	other molecular function	Pf01433, Pf11838, Pf17900	403913	ANPEP	cfa:403913; F1PCB5; P79143	ENSCAFG00000012013; ENSCAFG00805026851	Neutrophil degranulation		1	2.995	81.33	3.16966e+09	1.37098e+09	2.16	2.05	2.86056e+09	2.80472e+09	2.84547e+09	2.82325e+09	1.23225e+09	9.53608e+08	1.35969e+09	1.27047e+09	High	High	High	High	High	High	High	High	1
FALSE	Master Protein	P49822	Albumin [OS=Canis lupus familiaris]	72	FALSE	Canis (sp_canonical TaxID=9611_and_subtaxonomies)	47	670	47	608	68.6	5.69	2554.12	47	stress response;other biological processes	non-structural extracellular;other cell component	nucleic acid binding activity;other molecular function	Pf00273	403550	ALB	O77705; P49822; Q9TSZ4				0	0.202	86.57	3.36962e+08	1.72e+09	1.73	2.38	3.01723e+08	2.91802e+08	3.19347e+08	2.9878e+08	1.60816e+09	1.18096e+09	1.65928e+09	1.61181e+09	High	High	High	High	High	High	High	High	1
FALSE	Master Protein	Q8WNN6	Superoxide dismutase [Cu-Zn] [OS=Canis lupus familiaris]	46	FALSE	Canis (sp_canonical TaxID=9611_and_subtaxonomies)	6	303	6	153	15.9	6.11	1162.61	6	other metabolic processes;stress response	cytosol;mitochondrion;nucleus;other cytoplasmic organelle	other molecular function	Pf00080	403559	SOD1	cfa:403559; Q8WNN6				0	0.935	93.71	1.91105e+08	2.78729e+08	5.85	4.1	1.67912e+08	1.73691e+08	1.93291e+08	1.59917e+08	2.57714e+08	2.03088e+08	2.80532e+08	2.44709e+08	High	High	High	High	High	High	High	High	1
FALSE	Master Protein	P06872	Anionic trypsin [OS=Canis lupus familiaris]	60	FALSE	Canis (sp_canonical TaxID=9611_and_subtaxonomies)	8	218	8	247	26.4	4.83	1117.77	8	protein metabolism;other metabolic processes;other biological processes	non-structural extracellular	other molecular function	Pf00089							0	0.737	64.31	2.12701e+08	3.63425e+08	2.52	2.1	2.00267e+08	1.89189e+08	1.97725e+08	1.8824e+08	3.36207e+08	2.52192e+08	3.73963e+08	3.26556e+08	High	High	High	High	High	High	High	High	1
FALSE	Master Protein	P06871	Cationic trypsin [OS=Canis lupus familiaris]	81	FALSE	Canis (sp_canonical TaxID=9611_and_subtaxonomies)	11	207	11	246	26.2	8.07	960.94	11	protein metabolism;other biological processes	non-structural extracellular	other molecular function	Pf00089		PRSS1	P06871				0	3.902	77.59	6.02187e+08	1.37594e+08	4.37	1.08	5.3746e+08	5.28541e+08	6.09333e+08	5.35691e+08	1.29774e+08	9.53413e+07	1.36033e+08	1.25721e+08	High	High	High	High	High	High	High	High	1
FALSE	Master Protein	F1PAA9	Cadherin-1 [OS=Canis lupus familiaris]	26	FALSE	Canis (sp_canonical TaxID=9611_and_subtaxonomies)	20	240	20	885	97.7	4.81	935.73	20	cell adhesion;cell organization and biogenesis;developmental processes;other biological processes	plasma membrane;other membranes;ER/Golgi;other cytoplasmic organelle;other cell component	other molecular function	Pf00028, Pf01049, Pf08758	442858	CDH1	cfa:442858; F1PAA9	ENSCAFG00030014198; ENSCAFG00040010861	Apoptotic cleavage of cell adhesion proteins; Adherens junctions interactions; Degradation of the extracellular matrix; Integrin cell surface interactions; RHO GTPases activate IQGAPs	Cell cycle	6	0.446	97.04	1.3261e+08	2.6539e+08	4.4	0.36	1.19202e+08	1.14912e+08	1.33423e+08	1.1713e+08	2.4575e+08	1.83436e+08	2.64872e+08	2.44246e+08	High	High	High	High	High	High	High	High	1
FALSE	Master Protein	P01784	Ig heavy chain V region GOM [OS=Canis lupus familiaris]	26	FALSE	Canis (sp_canonical TaxID=9611_and_subtaxonomies)	2	302	2	114	12.4	5.4	765.51	2	cell organization and biogenesis;stress response;transport;signal transduction;other biological processes	non-structural extracellular;plasma membrane;other membranes	signal transduction activity or receptor binding;other molecular function	Pf07686							0	0.669	19.44	9.71776e+08	1.32885e+09	6.53	3.12	8.20346e+08	9.36495e+08	9.41945e+08	8.28681e+08	1.24493e+09	8.81347e+08	1.3775e+09	1.21144e+09	High	High	High	High	High	High	High	High	1	Acetyl [N-Term]
FALSE	Master Protein	O97578	Dipeptidyl peptidase 1 [OS=Canis lupus familiaris]	48	FALSE	Canis (sp_canonical TaxID=9611_and_subtaxonomies)	15	166	15	435	49.4	7.03	720.97	15	protein metabolism;other metabolic processes	non-structural extracellular;other cytoplasmic organelle	other molecular function	Pf00112, Pf08773	403458	CTSC	cfa:403458; O97578				0	0.642	98.99	3.45239e+07	4.42861e+07	6.37	2.23	3.30545e+07	3.2198e+07	3.07758e+07	2.87678e+07	4.12262e+07	3.10944e+07	4.2727e+07	4.0631e+07	High	High	High	High	High	High	High	High	1
FALSE	Master Protein	Q6EIZ0	Keratin, type I cytoskeletal 10 [OS=Canis lupus familiaris]	27	FALSE	Canis (sp_canonical TaxID=9611_and_subtaxonomies)	20	189	19	568	57.7	5.15	652.64	20	cell organization and biogenesis;other biological processes	non-structural extracellular;cytoskeleton;other cell component	bone, tooth or skin structural activity;other molecular function	Pf00038	491006	KRT10	Q6EIZ0	ENSCAFG00000016007; ENSCAFG00030016765	Formation of the cornified envelope		2	0.532	71.62	3.31763e+07	7.83798e+07	0.94	1.41	2.98453e+07	2.95665e+07	3.04544e+07	2.93038e+07	7.16167e+07	5.38745e+07	7.95907e+07	7.21964e+07	High	High	High	High	High	High	High	High	1
FALSE	Master Protein	Q867B0	Chymotrypsin-like elastase family member 1 [OS=Canis lupus familiaris]	78	FALSE	Canis (sp_canonical TaxID=9611_and_subtaxonomies)	13	107	13	258	27.9	8.46	550.2	13	protein metabolism	non-structural extracellular	other molecular function	Pf00089		CELA1	Q867B0				0	48.347	41.59	8.41626e+07	934351	4.32	22.94	7.94718e+07	7.53929e+07	7.44908e+07	7.39565e+07	943175	528613	1.28169e+06	790541	High	High	High	High	Peak Found	High	High	Peak Found	1
FALSE	Master Protein	P55261	Carboxypeptidase B [OS=Canis lupus familiaris]	45	FALSE	Canis (sp_canonical TaxID=9611_and_subtaxonomies)	16	113	16	416	47.6	6.6	493	16	protein metabolism	non-structural extracellular;other cell component	other molecular function	Pf00246, Pf02244		CPB1	P55261				0	2.303	106.35	8.79198e+07	2.85026e+07	2.2	2.93	8.18498e+07	7.75196e+07	8.29009e+07	7.70042e+07	2.7941e+07	1.96651e+07	2.84986e+07	2.58106e+07	High	High	High	High	High	High	High	High	1
FALSE	Master Protein	P54714	Triosephosphate isomerase [OS=Canis lupus familiaris]	81	FALSE	Canis (sp_canonical TaxID=9611_and_subtaxonomies)	15	123	15	249	26.7	7.33	461.73	15	other metabolic processes	cytosol	other molecular function	Pf00121	477711	TPI1	cfa:477711; P54714				0	0.098	116.61	3.10072e+06	6.50591e+07	26.67	2.59	2.51548e+06	4.22522e+06	3.20503e+06	2.47389e+06	6.34455e+07	4.4425e+07	6.50844e+07	5.96868e+07	High	High	High	High	High	High	High	High	1
FALSE	Master Protein	P04813	Chymotrypsinogen 2 [OS=Canis lupus familiaris]	58	FALSE	Canis (sp_canonical TaxID=9611_and_subtaxonomies)	9	93	9	263	27.8	7.2	458.28	9	protein metabolism;other biological processes	non-structural extracellular	other molecular function	Pf00089	479649	CTRB1	cfa:479649; P04813	ENSCAFG00000020084; ENSCAFG00030002402; ENSCAFG00040012242; ENSCAFG00805009369; ENSCAFG00845024500	Activation of Matrix Metalloproteinases; Uptake of dietary cobalamins into enterocytes		2	0.659	87.46	2.10794e+07	5.32101e+07	3.16	1.52	1.89096e+07	1.8765e+07	1.85988e+07	1.89366e+07	4.84792e+07	3.68284e+07	5.40363e+07	4.86738e+07	High	High	High	High	High	High	High	High	1
FALSE	Master Protein	Q6EIY9	Keratin, type II cytoskeletal 1 [OS=Canis lupus familiaris]	21	FALSE	Canis (sp_canonical TaxID=9611_and_subtaxonomies)	16	130	14	619	63.8	7.84	446.65	16	cell organization and biogenesis	plasma membrane;other membranes;cytoskeleton;other cell component	other molecular function	Pf00038, Pf16208, Pf16210	444857	KRT1	cfa:444857; Q6EIY9				0	0.665	73.72	2.95142e+07	5.09883e+07	9.69	4.06	2.50988e+07	2.77157e+07	3.12724e+07	2.40727e+07	4.97558e+07	3.49266e+07	4.84461e+07	4.71275e+07	High	High	High	High	High	High	High	High	1
FALSE	Master Protein	Q863B4	Trefoil factor 3 [OS=Canis lupus familiaris]	54	FALSE	Canis (sp_canonical TaxID=9611_and_subtaxonomies)	4	68	4	80	8.9	4.94	439.53	4	other biological processes	non-structural extracellular;other cell component	other molecular function	Pf00088	403488	TFF3	cfa:403488; Q863B4	ENSCAFG00000053768; ENSCAFG00030022325; ENSCAFG00040024680; ENSCAFG00805025491; ENSCAFG00845030487			0	2.422	31.99	2.0964e+08	5.34989e+07	6.41	2.89	1.88142e+08	1.79396e+08	1.9588e+08	2.06359e+08	5.00374e+07	3.78113e+07	5.32295e+07	4.69513e+07	High	High	High	High	High	High	High	High	1
FALSE	Master Protein	P25291	Pancreatic secretory granule membrane major glycoprotein GP2 [OS=Canis lupus familiaris]	37	FALSE	Canis (sp_canonical TaxID=9611_and_subtaxonomies)	14	106	14	509	56.7	5.62	338.83	14	stress response;transport;other biological processes	non-structural extracellular;plasma membrane;other membranes;other cytoplasmic organelle;other cell component	extracellular structural activity	Pf00100		GP2	P25291				0	0.385	100.27	2.17959e+07	6.50067e+07	4.16	3.87	1.90443e+07	1.99206e+07	2.10744e+07	1.83061e+07	5.91409e+07	4.54047e+07	6.42047e+07	6.35455e+07	High	High	High	High	High	High	High	High	1
FALSE	Master Protein	P00011	Cytochrome c [OS=Canis lupus familiaris]	64	FALSE	Canis (sp_canonical TaxID=9611_and_subtaxonomies)	11	87	11	105	11.6	9.58	312.82	11	protein metabolism;other metabolic processes;other biological processes	other membranes;cytosol;mitochondrion;nucleus	other molecular function	Pf00034	475258	CYCS	cfa:475258; P00011	ENSCAFG00000057599; ENSCAFG00030004991; ENSCAFG00040008341; ENSCAFG00805010802; ENSCAFG00845010713	Pyroptosis; Respiratory electron transport; Detoxification of Reactive Oxygen Species; TP53 Regulates Metabolic Genes; Cytoprotection by HMOX1; Regulation of the apoptosome activity; Release of apoptotic factors from the mitochondria; Activation of caspases through apoptosome-mediated cleavage	FAS pathway and stress induction of HSP regulation	10	5.185	72.63	2.87699e+07	4.16801e+06	2.77	19.7	2.6876e+07	2.53154e+07	2.62841e+07	2.57372e+07	3.14985e+06	3.39123e+06	3.56303e+06	4.47484e+06	High	High	High	High	High	High	High	High	1
FALSE	Master Protein	P48300	Tissue alpha-L-fucosidase [OS=Canis lupus familiaris]	56	FALSE	Canis (sp_canonical TaxID=9611_and_subtaxonomies)	18	93	18	465	53.7	6.74	291.45	18	other metabolic processes	other cytoplasmic organelle	other molecular function	Pf01120, Pf16757	403929	FUCA1	cfa:403929; P48300				0	0.446	71.23	7.10939e+06	2.39535e+07	8.28	1.37	6.11726e+06	5.73883e+06	6.92844e+06	6.86619e+06	2.22086e+07	1.65854e+07	2.45593e+07	2.18989e+07	High	High	High	High	High	High	High	High	1
FALSE	Master Protein	P49819	Dihydrolipoyl dehydrogenase, mitochondrial [OS=Canis lupus familiaris]	37	FALSE	Canis (sp_canonical TaxID=9611_and_subtaxonomies)	14	75	14	509	54.1	7.84	288.38	14	protein metabolism;other metabolic processes	cytoskeleton;mitochondrion;nucleus;other cell component	other molecular function	Pf02852, Pf07992	403978	DLD	cfa:403978; P49819				0	0.163	95.95	2.05893e+06	2.60585e+07	7.17	3.44	1.83538e+06	2.0993e+06	1.92867e+06	1.8168e+06	2.30753e+07	1.77083e+07	2.68042e+07	2.42779e+07	High	High	High	High	High	High	High	High	1
FALSE	Master Protein	O18840	Actin, cytoplasmic 1 [OS=Canis lupus familiaris]	60	TRUE	Canis (sp_canonical TaxID=9611_and_subtaxonomies)	16	102	16	375	41.7	5.48	284.77	16	cell organization and biogenesis;developmental processes;other biological processes	plasma membrane;other membranes;cytoskeleton;nucleus;other cell component	cytoskeletal activity;other molecular function	Pf00022	403580	ACTB	cfa:403580; O18840; Q11209; Q8SPX4; Q95164	ENSCAFG00000016020; ENSCAFG00030015381; ENSCAFG00040015695; ENSCAFG00805000771	RHO GTPases activate IQGAPs; RHO GTPases Activate Formins; Platelet degranulation ; MAP2K and MAPK activation; Regulation of actin dynamics for phagocytic cup formation; RHO GTPases Activate WASPs and WAVEs; RHOF GTPase cycle; Formation of annular gap junctions; EPH-ephrin mediated repulsion of cells; Clathrin-mediated endocytosis; EPHB-mediated forward signaling; VEGFA-VEGFR2 Pathway; Cell-extra…		17	0.136	103.17	2.36892e+08	2.145e+08	9.71	7.35	2.35517e+08	1.88251e+08	2.10255e+08	2.20615e+08	2.16758e+08	1.554e+08	2.04247e+08	1.83885e+08	High	High	High	High	High	High	High	High	1
FALSE	Master Protein	Q767J3	Deoxyribonuclease-1 [OS=Canis lupus familiaris]	64	FALSE	Canis (sp_canonical TaxID=9611_and_subtaxonomies)	11	62	11	284	31.5	5.45	284.35	11	DNA metabolism;other metabolic processes;other biological processes	non-structural extracellular;nucleus;other cell component	cytoskeletal activity;nucleic acid binding activity;other molecular function	Pf03372	403413	DNASE1	cfa:403413; Q767J3	ENSCAFG00000019267; ENSCAFG00030003196; ENSCAFG00805016570; ENSCAFG00845002013			0	0.337	141.17	4.69508e+06	2.76182e+07	7.46	3.34	4.64805e+06	4.1988e+06	4.03686e+06	4.13266e+06	2.49275e+07	1.97609e+07	2.82666e+07	2.4766e+07	High	High	High	High	High	High	High	High	1
FALSE	Master Protein	Q5XWD5	Cobalamin binding intrinsic factor [OS=Canis lupus familiaris]	36	FALSE	Canis (sp_canonical TaxID=9611_and_subtaxonomies)	9	67	9	417	45	5.78	269.27	9	transport	non-structural extracellular;plasma membrane;other membranes;other cytoplasmic organelle;other cell component	other molecular function	Pf01122, Pf14478	449477	CBLIF	cfa:449477; Q5XWD5	ENSCAFG00845019472			0	1	118.2	8.4088e+06	1.05214e+07	9.98	8.6	8.22976e+06	7.82507e+06	6.81899e+06	7.11291e+06	9.82401e+06	7.23378e+06	1.12736e+07	8.38675e+06	High	High	High	High	High	High	High	High	1
FALSE	Master Protein	Q6EIZ1	Keratin, type II cytoskeletal 2 epidermal [OS=Canis lupus familiaris]	14	FALSE	Canis (sp_canonical TaxID=9611_and_subtaxonomies)	12	77	10	633	64.5	7.74	201.99	12	cell organization and biogenesis;other biological processes	cytoskeleton;other cell component	bone, tooth or skin structural activity	Pf00038, Pf16208		KRT2	Q6EIZ1				0	0.415	89.88	4.63048e+06	1.42259e+07	5.82	2.73	3.71701e+06	4.06555e+06	4.38461e+06	4.15887e+06	1.36502e+07	9.51815e+06	1.44199e+07	1.28806e+07	High	High	High	High	High	High	High	High	1
FALSE	Master Protein	Q28895	NPC intracellular cholesterol transporter 2 [OS=Canis lupus familiaris]	66	FALSE	Canis (sp_canonical TaxID=9611_and_subtaxonomies)	8	56	8	149	16	8.02	191.31	8	other metabolic processes;transport	non-structural extracellular;ER/Golgi;other cytoplasmic organelle	other molecular function	Pf02221		NPC2	Q28895				0	0.549	80.2	1.08826e+07	1.38649e+07	9.25	1.97	1.09224e+07	9.58104e+06	1.02765e+07	8.58992e+06	1.33514e+07	9.49575e+06	1.37623e+07	1.28172e+07	High	High	High	High	High	High	High	High	1
FALSE	Master Protein	Q863J2	Trefoil factor 2 [OS=Canis lupus familiaris]	69	FALSE	Canis (sp_canonical TaxID=9611_and_subtaxonomies)	7	49	7	129	14.1	7.65	172.58	7	signal transduction;other biological processes	non-structural extracellular	signal transduction activity or receptor binding	Pf00088	403489	TFF2	cfa:403489; Q863J2				0	16.069	41.16	3.72661e+07	1.33186e+06	1.17	7.85	3.3531e+07	3.25963e+07	3.51936e+07	3.28838e+07	1.29356e+06	865208	1.2761e+06	1.36043e+06	High	High	High	High	Peak Found	High	High	Peak Found	1
FALSE	Master Protein	P01874	Ig mu chain C region [OS=Canis lupus familiaris]	8	FALSE	Canis (sp_canonical TaxID=9611_and_subtaxonomies)	2	84	2	450	48.9	6.13	171.54	2	other biological processes	ER/Golgi	other molecular function	Pf07654							0	1.562	8.19	1.209e+08	7.84281e+07	8.63	5.27	1.11948e+08	1.04268e+08	9.73681e+07	1.12096e+08	7.05468e+07	5.59723e+07	8.28805e+07	6.81504e+07	High	High	High	High	High	High	High	High	1
FALSE	Master Protein	P18470	DLA class II histocompatibility antigen, DR-1 beta chain [OS=Canis lupus familiaris]	22	FALSE	Canis (sp_canonical TaxID=9611_and_subtaxonomies)	5	47	5	266	30.1	6.15	170.32	5	cell organization and biogenesis;other biological processes	plasma membrane;other membranes;other cytoplasmic organelle	other molecular function	Pf00969, Pf07654						Cytokines and inflammatory response	1	0.479	108.3	3.63195e+06	1.44488e+07	12.29	7.89	2.76445e+06	3646656	3.22165e+06	3.3844e+06	1.54133e+07	9.93983e+06	1.39218e+07	1.32976e+07	High	High	High	High	High	High	High	High	1
FALSE	Master Protein	Q28275	Fibronectin [OS=Canis lupus familiaris]	7	FALSE	Canis (sp_canonical TaxID=9611_and_subtaxonomies)	8	48	8	2208	243.1	5.99	169	8	cell adhesion;stress response;other biological processes	non-structural extracellular	nucleic acid binding activity;other molecular function	Pf00039, Pf00040, Pf00041		FN1	Q28275; Q28276	ENSCAFG00030010199			0	0.132	39.59	1.27102e+06	1.15783e+07	17.75	4.46	1.49286e+06	1.11427e+06	1.0376e+06	1.14125e+06	1.07456e+07	7.39567e+06	1.16096e+07	1.09343e+07	High	High	High	High	High	High	High	High	1
FALSE	Master Protein	P01785	Ig heavy chain V region MOO [OS=Canis lupus familiaris]	64	FALSE	Canis (sp_canonical TaxID=9611_and_subtaxonomies)	5	50	5	117	12.7	4.72	166.69	5	cell organization and biogenesis;stress response;transport;signal transduction;other biological processes	non-structural extracellular;plasma membrane;other membranes	signal transduction activity or receptor binding;other molecular function	Pf07686							0	0.616	34.85	4.97948e+07	6.16035e+07	7.36	5.29	4.17789e+07	4.4104e+07	5.18222e+07	4.42545e+07	5.6957e+07	4.17012e+07	6.7753e+07	5.69062e+07	High	High	High	High	High	High	High	High	1	Acetyl [N-Term]
FALSE	Master Protein	P19006	Haptoglobin [OS=Canis lupus familiaris]	44	FALSE	Canis (sp_canonical TaxID=9611_and_subtaxonomies)	15	65	15	329	36.4	6.09	165.66	15	protein metabolism;other metabolic processes;stress response;other biological processes	non-structural extracellular	other molecular function	Pf00089		HP	P19006; Q9TRH6; Q9TRH7				0	1.1	55.44	1.05839e+07	5.47748e+06	4.81	7.25	9.8378e+06	9.72037e+06	9.58094e+06	8.79267e+06	5.61844e+06	3.67687e+06	5.62904e+06	4.69146e+06	High	High	High	High	High	High	High	High	1
FALSE	Master Protein	Q3YIX4	Phosphatidylethanolamine-binding protein 1 [OS=Canis lupus familiaris]	67	FALSE	Canis (sp_canonical TaxID=9611_and_subtaxonomies)	8	35	8	187	20.9	7.49	163.92	8	other biological processes	other cell component	enzyme regulator activity;other molecular function	Pf01161	477501	PEBP1	cfa:477501; Q3YIX4	ENSCAFG00000009910; ENSCAFG00030025209	MAP2K and MAPK activation; Negative regulation of MAPK pathway	EGFR1 signaling pathway	3	0.047	34.16	204955	1.51004e+07	62.36	3.22	269997	262439	45955.7	125997	1.42815e+07	1.02554e+07	1.53383e+07	1.31523e+07	Peak Found	Peak Found	Peak Found	Peak Found	High	High	High	High	1
FALSE	Master Protein	P60524	Hemoglobin subunit beta [OS=Canis lupus familiaris]	77	FALSE	Canis (sp_canonical TaxID=9611_and_subtaxonomies)	10	56	10	146	16	8.05	160.98	10	other metabolic processes;transport;other biological processes	cytosol;other cell component	other molecular function	Pf00042		HBB	P02056; P60524				0	0.714	82.42	6.65743e+06	7.98071e+06	0.47	4.08	5.97901e+06	5.91971e+06	6.20034e+06	5.93558e+06	7.03173e+06	5.74857e+06	8.06532e+06	7.2477e+06	High	High	High	High	High	High	High	High	1
FALSE	Master Protein	P81708	Lysozyme C, milk isozyme [OS=Canis lupus familiaris]	74	FALSE	Canis (sp_canonical TaxID=9611_and_subtaxonomies)	6	33	6	129	14.5	8.29	137.69	6	other metabolic processes;stress response;other biological processes		other molecular function	Pf00062							0	0.585	108.12	1.80304e+06	2.30104e+06	7.56	3.09	1.74077e+06	1.47832e+06	1.60079e+06	1.67864e+06	2.15997e+06	1.54851e+06	2.41085e+06	2.09361e+06	High	High	High	High	High	High	High	High	1
FALSE	Master Protein	P60529	Hemoglobin subunit alpha [OS=Canis lupus familiaris]	35	FALSE	Canis (sp_canonical TaxID=9611_and_subtaxonomies)	4	30	4	141	15.2	8.06	127.68	4	other metabolic processes;transport;other biological processes	cytosol;other cell component	other molecular function	Pf00042		HBA	P01952; P60529				0	1.678	48.13	5.17332e+06	5.91969e+06	12.64	7.02	4.4264e+06	4.28295e+06	5.89204e+06	4.80049e+06	5.56947e+06	3.8788e+06	6.61102e+06	5.37379e+06	High	High	High	High	High	High	High	High	1
FALSE	Master Protein	Q6TEQ7	Annexin A2 [OS=Canis lupus familiaris]	26	FALSE	Canis (sp_canonical TaxID=9611_and_subtaxonomies)	7	39	7	339	38.6	7.31	124.71	7	transport	non-structural extracellular;extracellular matrix;plasma membrane;other membranes;ER/Golgi;nucleus;other cytoplasmic organelle;other cell component	transporter activity;enzyme regulator activity;cytoskeletal activity;other molecular function	Pf00191	403435	ANXA2	cfa:403435; Q6TEQ7	ENSCAFG00030009412	Neutrophil degranulation; Dissolution of Fibrin Clot		2	0.066	59.8	211119	7.30697e+06	31.33	3	144982	141308	257793	250081	7.07449e+06	4.98609e+06	7.09148e+06	6.7796e+06	High	High	High	Peak Found	High	High	High	High	1
FALSE	Master Protein	Q50KA8	Nucleoside diphosphate kinase B [OS=Canis lupus familiaris]	59	FALSE	Canis (sp_canonical TaxID=9611_and_subtaxonomies)	7	42	5	152	17.4	7.99	116.37	7	protein metabolism;other metabolic processes;signal transduction;other biological processes	nucleus;other cell component	nucleic acid binding activity;kinase activity;other molecular function	Pf00334	480559	NME2	cfa:480559; Q50KA8	ENSCAFG00000050078			0	0.065	16.55	142259	4.06523e+06	35.85	13.14	90443.6	151718	207898	105000	3.76147e+06	2.82046e+06	4.30109e+06	2.88732e+06	High	High	High	High	High	High	High	High	1
FALSE	Master Protein	Q50KA9	Nucleoside diphosphate kinase A [OS=Canis lupus familiaris]	49	FALSE	Canis (sp_canonical TaxID=9611_and_subtaxonomies)	6	35	4	152	17.2	6.01	110.42	6	other metabolic processes;transport;developmental processes;other biological processes	nucleus;other cell component	kinase activity;other molecular function	Pf00334	480558	NME1	cfa:480558; Q50KA9	ENSCAFG00000023628; ENSCAFG00030013879; ENSCAFG00040025991; ENSCAFG00805007894; ENSCAFG00845015140	Interconversion of nucleotide di- and triphosphates; Azathioprine ADME; Ribavirin ADME		3	0.092	60.14	261047	5.75705e+06	17.24	4.97	177875	214305	275054	250306	5.45501e+06	3.70814e+06	6.03798e+06	5.18919e+06	Peak Found	High	High	Peak Found	High	High	High	High	1
FALSE	Master Protein	P01618	Ig kappa chain V region GOM [OS=Canis lupus familiaris]	34	FALSE	Canis (sp_canonical TaxID=9611_and_subtaxonomies)	2	28	2	108	12	6.61	100.7	2	other biological processes	non-structural extracellular;other cell component		Pf07686							0	0.681	9.59	1.80206e+08	2.62703e+08	10.76	3.59	1.66095e+08	1.55031e+08	2.03258e+08	1.55231e+08	2.39375e+08	1.8508e+08	2.75536e+08	2.34452e+08	High	High	High	High	High	High	High	High	1
FALSE	Master Protein	P63050	Ubiquitin-60S ribosomal protein L40 [OS=Canis lupus familiaris]	31	FALSE	Canis (sp_canonical TaxID=9611_and_subtaxonomies)	4	31	4	128	14.7	9.83	95.96	4	protein metabolism;other metabolic processes	plasma membrane;other membranes;cytosol;ER/Golgi;translational apparatus;nucleus;other cell component	other molecular function	Pf00240, Pf01020	403722	UBA52	cfa:403722; P63049; P63050; Q7JK34; Q9XSV1	ENSCAFG00000014723; ENSCAFG00030016247; ENSCAFG00040016838; ENSCAFG00040023038; ENSCAFG00805020732; ENSCAFG00845020932	UCH proteinases; DNA Damage Recognition in GG-NER; Neddylation; Antigen processing: Ubiquitination & Proteasome degradation; Stimuli-sensing channels; Downregulation of ERBB2 signaling; Deactivation of the beta-catenin transactivating complex; Endosomal Sorting Complex Required For Transport (ESCRT); Oxygen-dependent proline hydroxylation of Hypoxia-inducible Factor Alpha; Downregulation of SMAD2…		137	1.411	28.16	1.48342e+07	1.16152e+07	6.45	4.64	1.38575e+07	1.43449e+07	1.33159e+07	1.24845e+07	1.12956e+07	7.57492e+06	11306714	1.0951e+07	High	High	High	High	High	High	High	High	1
FALSE	Master Protein	P18466	DLA class I histocompatibility antigen, A9/A9 alpha chain [OS=Canis lupus familiaris]	18	FALSE	Canis (sp_canonical TaxID=9611_and_subtaxonomies)	5	29	5	362	40.4	5.87	94.49	5	other biological processes	non-structural extracellular;plasma membrane;other membranes		Pf00129, Pf06623, Pf07654							0	1.548	25	5.10887e+06	2.82086e+06	3	15.84	4.68339e+06	4.45047e+06	4.6071e+06	4.63001e+06	2.82035e+06	1.92789e+06	2.065e+06	2.61319e+06	High	High	High	High	High	High	High	High	1
FALSE	Master Protein	Q258K2	Myosin-9 [OS=Canis lupus familiaris]	2	FALSE	Canis (sp_canonical TaxID=9611_and_subtaxonomies)	2	18	2	1960	226.3	5.6	80.75	2	cell adhesion;cell cycle OR cell proliferation;cell organization and biogenesis;protein metabolism;transport;developmental processes;other biological processes	plasma membrane;other membranes;cytosol;cytoskeleton;ER/Golgi;nucleus;other cell component	signal transduction activity or receptor binding;cytoskeletal activity;other molecular function	Pf00063, Pf01576, Pf02736	481280	MYH9	cfa:481280; Q258K2				0	0.355	7.12	907229	2.90013e+06	4.33	7.83	817234	764382	844529	844825	2.90056e+06	2.01063e+06	2.5727e+06	2.64845e+06	High	High	High	High	High	High	High	High	1
FALSE	Master Protein	Q28259	Glyceraldehyde-3-phosphate dehydrogenase [OS=Canis lupus familiaris]	29	FALSE	Canis (sp_canonical TaxID=9611_and_subtaxonomies)	6	34	6	333	35.8	8.12	78.68	6	cell organization and biogenesis;protein metabolism;other metabolic processes;stress response;other biological processes	cytosol;cytoskeleton;nucleus;other cell component	cytoskeletal activity;other molecular function	Pf00044, Pf02800		GAPDH	Q28259; Q9N2D6				0	0.287	61.85	1.83798e+07	1.64225e+08	5.72	4.82	1.68942e+07	1.53613e+07	1.83941e+07	1.5876e+07	1.63629e+08	1.15007e+08	1.57238e+08	1.48471e+08	High	High	High	High	High	High	High	High	1
FALSE	Master Protein	P01002	Double-headed protease inhibitor, submandibular gland [OS=Canis lupus familiaris]	30	FALSE	Canis (sp_canonical TaxID=9611_and_subtaxonomies)	3	24	3	115	12.8	7.93	68.5	3	other biological processes	non-structural extracellular	enzyme regulator activity	Pf00050							0	3.124	127.5	3.44547e+06	965800	39.75	39.58	3.2667e+06	3.29118e+06	3.0473e+06	1.07656e+06	865428	1.0017e+06	1.003e+06	468774	High	High	High	High	High	High	High	High	1
FALSE	Master Protein	P81709	Lysozyme C, spleen isozyme [OS=Canis lupus familiaris]	44	FALSE	Canis (sp_canonical TaxID=9611_and_subtaxonomies)	4	18	4	130	14.6	8.81	65.03	4	other metabolic processes;stress response;other biological processes		other molecular function	Pf00062					Neutrophil degranulation; Antimicrobial peptides		2	0.797	32.76	1.26647e+06	1.14484e+06	15.78	4.18	870092	1.2569e+06	1.12297e+06	1.18059e+06	1.09898e+06	824076	1.10984e+06	1.01078e+06	High	High	High	High	High	High	High	High	1
FALSE	Master Protein	Q53VB8	Ferritin light chain [OS=Canis lupus familiaris]	27	FALSE	Canis (sp_canonical TaxID=9611_and_subtaxonomies)	3	11	3	175	20.1	6	47.81	3	transport;other biological processes	other cell component	other molecular function	Pf00210	102155200; 477042	FTL	cfa:477042; Q53VB8	ENSCAFG00000003861; ENSCAFG00030014341; ENSCAFG00805000297; ENSCAFG00845000481	Iron uptake and transport; Neutrophil degranulation; Golgi Associated Vesicle Biogenesis		3	0.89	13.36	790404	323561	6.87	14.81	742707	638886	770986	669779	314047	214007	339782	222225	High	High	High	High	Peak Found	Peak Found	Peak Found	Peak Found	1
FALSE	Master Protein	P19090	Colipase [OS=Canis lupus familiaris]	31	FALSE	Canis (sp_canonical TaxID=9611_and_subtaxonomies)	3	14	3	112	12	8.02	41.04	3	other metabolic processes;other biological processes	non-structural extracellular	enzyme regulator activity	Pf01114, Pf02740	403970	CLPS	cfa:403970; P19090				0	0.398	53.81	801687	2.52371e+06	3.54	9.67	729018	697250	791832	699955	2.3606e+06	2.05799e+06	2.41768e+06	2.30437e+06	High	High	High	High	High	High	High	High	1
FALSE	Master Protein	Q9TU53	Cubilin [OS=Canis lupus familiaris]	2	FALSE	Canis (sp_canonical TaxID=9611_and_subtaxonomies)	5	13	5	3620	397.2	5.44	32.17	5	other metabolic processes;transport	plasma membrane;other membranes;other cytoplasmic organelle;other cell component	other molecular function	Pf00008, Pf00431, Pf07645, Pf12947	403767	CUBN	cfa:403767; Q9TU53				0	1.162	42.72	757285	402963	29.8	48.33	557883	480747	861992	902492	448550	277982		146166	High	High	High	High	High	Peak Found	Not Found	Peak Found	1
FALSE	Master Protein	Q95MP7	Ferritin heavy chain [OS=Canis lupus familiaris]	22	FALSE	Canis (sp_canonical TaxID=9611_and_subtaxonomies)	4	19	4	183	21.3	5.88	29.42	4	transport;other biological processes	other cell component	other molecular function	Pf00210	100499480; 403631	FTH1	cfa:403631; Q53VC0; Q95MP7	ENSCAFG00030004568; ENSCAFG00040020799; ENSCAFG00805008422; ENSCAFG00805022326	Iron uptake and transport; Neutrophil degranulation; Golgi Associated Vesicle Biogenesis		3	0.294	48.32	1.16379e+06	4.32442e+06	11	9.92	1.19079e+06	990085	1.13729e+06	910725	4.28822e+06	3.05122e+06	4.22799e+06	3.3414e+06	High	High	High	High	High	High	High	High	1
FALSE	Master Protein	O18740	Keratin, type I cytoskeletal 9 [OS=Canis lupus familiaris]	6	FALSE	Canis (sp_canonical TaxID=9611_and_subtaxonomies)	4	18	3	786	76.3	5.95	27.06	4	cell organization and biogenesis;other biological processes	cytoskeleton	other molecular function	Pf00038		KRT9	O18740				0	0.431	65.22	2.07609e+06	5.88891e+06	10.92	4.09	2.12985e+06	1.77024e+06	2024217	1.63121e+06	5.59541e+06	3.97874e+06	6.05856e+06	5.08689e+06	Peak Found	High	High	High	High	High	High	High	1
FALSE	Master Protein	Q5U820	Cystic fibrosis transmembrane conductance regulator [OS=Canis lupus familiaris]	1	FALSE	Canis (sp_canonical TaxID=9611_and_subtaxonomies)	2	15	2	1483	168.4	8.9	24.44	2	stress response;transport;other biological processes	plasma membrane;other membranes;cytosol;ER/Golgi;nucleus;other cytoplasmic organelle	transporter activity;other molecular function	Pf00005, Pf00664, Pf14396	492302	CFTR	A0M8V3; cfa:492302; Q5U820	ENSCAFG00000003429; ENSCAFG00030012224	Aggrephagy; Cargo recognition for clathrin-mediated endocytosis; Ub-specific processing proteases; ABC-family proteins mediated transport; RHO GTPases regulate CFTR trafficking		6	0.268	17.89	1.58012e+06	5.15522e+06	2.79	9.93	1.41966e+06	1.38896e+06	1.5517e+06	1.39635e+06	4.76088e+06	3.29056e+06	5.19474e+06	5.51294e+06	High	High	High	High	High	High	High	Peak Found	1
FALSE	Master Protein	P50994	Annexin A4 [OS=Canis lupus familiaris]	10	FALSE	Canis (sp_canonical TaxID=9611_and_subtaxonomies)	3	6	3	319	35.8	5.92	21.65	3		other membranes;other cell component	other molecular function	Pf00191		ANXA4	P50994				0	0.237	17.87	263203	2.04991e+06	55.53	10.72	103767	248704	231578	439935	2.02023e+06	1.3353e+06	1.92719e+06	2.2053e+06	Peak Found	Peak Found	Peak Found	Peak Found	High	High	High	High	1
FALSE	Master Protein	O18874	Minor allergen Can f 2 [OS=Canis lupus familiaris]	42	FALSE	Canis (sp_canonical TaxID=9611_and_subtaxonomies)	5	10	5	180	20.2	5.02	17.53	5		non-structural extracellular	other molecular function	Pf00061							0	0.525	126.17	751735	2.40906e+06	12.83	14.03	833357	658482	654023	675545	2.32058e+06	1.54401e+06	3.02848e+06	2.13597e+06	High	High	High	High	High	High	High	High	1
FALSE	Master Protein	Q32KH5	N-acetylgalactosamine-6-sulfatase [OS=Canis lupus familiaris]	10	FALSE	Canis (sp_canonical TaxID=9611_and_subtaxonomies)	2	6	2	522	58	7.05	15.2	2		other cytoplasmic organelle	other molecular function	Pf00884, Pf14707	489661	GALNS	cfa:489661; Q32KH5	ENSCAFG00000019861; ENSCAFG00040009528	Neutrophil degranulation; Keratan sulfate degradation		2	0.59	30.05	128272	35893	30.97	122.88	99404.5	132183	73966.3	147474	28577.7	25411.8	251837	32097.7	Peak Found	High	High	High	Peak Found	Peak Found	High	High	1
FALSE	Master Protein	Q7YQC6	Heat shock 70 kDa protein 1 [OS=Canis lupus familiaris]	8	FALSE	Canis (sp_canonical TaxID=9611_and_subtaxonomies)	2	2	2	641	70	5.66	10.59	2	stress response;transport;other biological processes	plasma membrane;other membranes;cytosol;cytoskeleton;nucleus;other cell component	other molecular function	Pf00012	403612	HSPA1	cfa:403612; Q7YQC6; Q8WNS9	ENSCAFG00845012950			0	0.01			56727.1		127.17					258228	39132.9	6159.41		Not Found	Not Found	Not Found	Not Found	High	Peak Found	Peak Found	Not Found	1
FALSE	Master Protein	O18873	Major allergen Can f 1 [OS=Canis lupus familiaris]	10	FALSE	Canis (sp_canonical TaxID=9611_and_subtaxonomies)	2	6	2	174	19.2	6.33	9.65	2		non-structural extracellular	other molecular function	Pf00061							0	4.094	12.55	2.17252e+07	5.31154e+06	1.58	14.03	1.98335e+07	1.90062e+07	2.01121e+07	1.93977e+07	5.50466e+06	3.91365e+06	4.97289e+06	3.94173e+06	High	High	High	Peak Found	Peak Found	High	High	Peak Found	1
FALSE	Master Protein	E2QRY6	NAD(P)H-hydrate epimerase [OS=Canis lupus familiaris]	10	FALSE	Canis (sp_canonical TaxID=9611_and_subtaxonomies)	2	2	2	288	31.2	6.77	6.54	2	cell organization and biogenesis;other metabolic processes;transport;developmental processes;other biological processes	non-structural extracellular;mitochondrion	other molecular function	Pf03853		NAXE	E2QRY6				0	0.01			622969		29.32					635497	392038	706274	310498	Not Found	Not Found	Not Found	Not Found	High	Peak Found	High	Peak Found	1
FALSE	Master Protein	Q8HY81	Cathepsin S [OS=Canis lupus familiaris]	9	FALSE	Canis (sp_canonical TaxID=9611_and_subtaxonomies)	2	2	2	331	37.2	8.13	5.49	2	protein metabolism;other metabolic processes;other biological processes	non-structural extracellular;other cytoplasmic organelle;other cell component	other molecular function	Pf00112, Pf08246	403400	CTSS	cfa:403400; Q8HY81				0	0.37	17.71	394679	1.48766e+06	11.42	12.26	361291	344308	409609	293188	1.66734e+06	945995	1.55796e+06	1.30373e+06	Peak Found	Peak Found	Peak Found	Peak Found	High	Peak Found	Peak Found	High	1
FALSE	Master Protein	H2B3G5	Lipocalin Can f 6.0101 [OS=Canis lupus familiaris]	16	FALSE	Canis (sp_canonical TaxID=9611_and_subtaxonomies)	2	3	2	190	21.8	5.2	4.23	2		non-structural extracellular	other molecular function	Pf00061							0	0.895	14.59	143749	110760	43.56		67195.2	105118	163430	195918		76407.2			Peak Found	Peak Found	High	High	Not Found	Peak Found	Not Found	Not Found	1
FALSE	Master Protein	Q28298	Ribosome-binding protein 1 [OS=Canis lupus familiaris]	1	FALSE	Canis (sp_canonical TaxID=9611_and_subtaxonomies)	2	2	2	1534	164.5	9.16	0	2	transport;signal transduction	other membranes;ER/Golgi		Pf05104	403809	RRBP1	Q28298				0	0.261	8.74	349450	367831	22.83	7.16	318326	190701	321680	334380	328507	234743	383274	364686	Peak Found	Peak Found	High	Peak Found	Peak Found	Peak Found	Peak Found	High	1

## Sheet: UP 11
Checked	Master	Accession	Description	Abundance Ratio: (malato) / (sano)	Coverage [%]	Contaminant	Marked as	# Peptides	# PSMs	# Unique Peptides	# AAs	MW [kDa]	calc. pI	Score Sequest HT: Sequest HT	# Peptides (by Search Engine): Sequest HT	Biological Process	Cellular Component	Molecular Function	Pfam IDs	Entrez Gene ID	Gene Symbol	Gene ID	Ensembl Gene ID	Reactome Pathways	WikiPathways	# Protein Pathway Groups	Abundance Ratio: (malato) / (sano)	Abundance Ratio Variability [%]: (malato) / (sano)	Abundances (Grouped): malato	Abundances (Grouped): sano	Abundances (Grouped) CV [%]: malato	Abundances (Grouped) CV [%]: sano	Abundance: F9: Sample, malato	Abundance: F10: Sample, malato	Abundance: F11: Sample, malato	Abundance: F12: Sample, malato	Abundance: F5: Sample, sano	Abundance: F6: Sample, sano	Abundance: F7: Sample, sano	Abundance: F8: Sample, sano	p value	Found in Sample: [S9] F9: Sample, malato	Found in Sample: [S10] F10: Sample, malato	Found in Sample: [S11] F11: Sample, malato	Found in Sample: [S12] F12: Sample, malato	Found in Sample: [S5] F5: Sample, sano	Found in Sample: [S6] F6: Sample, sano	Found in Sample: [S7] F7: Sample, sano	Found in Sample: [S8] F8: Sample, sano
FALSE	Master Protein	P79143	Aminopeptidase N [OS=Canis lupus familiaris]	2.995	56	FALSE	Canis (sp_canonical TaxID=9611_and_subtaxonomies)	67	2179	67	975	110.2	6.18	8663.76	67	protein metabolism;other metabolic processes;developmental processes;signal transduction;other biological processes	plasma membrane;other membranes;other cell component	other molecular function	Pf01433, Pf11838, Pf17900	403913	ANPEP	cfa:403913; F1PCB5; P79143	ENSCAFG00000012013; ENSCAFG00805026851	Neutrophil degranulation		1	2.995	81.33	3.16966e+09	1.37098e+09	2.16	2.05	2.86056e+09	2.80472e+09	2.84547e+09	2.82325e+09	1.23225e+09	9.53608e+08	1.35969e+09	1.27047e+09	1.65303e-06	High	High	High	High	High	High	High	High
FALSE	Master Protein	P55261	Carboxypeptidase B [OS=Canis lupus familiaris]	2.303	45	FALSE	Canis (sp_canonical TaxID=9611_and_subtaxonomies)	16	113	16	416	47.6	6.6	493	16	protein metabolism	non-structural extracellular;other cell component	other molecular function	Pf00246, Pf02244		CPB1	P55261				0	2.303	106.35	8.79198e+07	2.85026e+07	2.2	2.93	8.18498e+07	7.75196e+07	8.29009e+07	7.70042e+07	2.7941e+07	1.96651e+07	2.84986e+07	2.58106e+07	6.42123e-07	High	High	High	High	High	High	High	High
FALSE	Master Protein	P06871	Cationic trypsin [OS=Canis lupus familiaris]	3.902	81	FALSE	Canis (sp_canonical TaxID=9611_and_subtaxonomies)	11	207	11	246	26.2	8.07	960.94	11	protein metabolism;other biological processes	non-structural extracellular	other molecular function	Pf00089		PRSS1	P06871				0	3.902	77.59	6.02187e+08	1.37594e+08	4.37	1.08	5.3746e+08	5.28541e+08	6.09333e+08	5.35691e+08	1.29774e+08	9.53413e+07	1.36033e+08	1.25721e+08	8.7075e-07	High	High	High	High	High	High	High	High
FALSE	Master Protein	Q867B0	Chymotrypsin-like elastase family member 1 [OS=Canis lupus familiaris]	48.347	78	FALSE	Canis (sp_canonical TaxID=9611_and_subtaxonomies)	13	107	13	258	27.9	8.46	550.2	13	protein metabolism	non-structural extracellular	other molecular function	Pf00089		CELA1	Q867B0				0	48.347	41.59	8.41626e+07	934351	4.32	22.94	7.94718e+07	7.53929e+07	7.44908e+07	7.39565e+07	943175	528613	1.28169e+06	790541	1.51862e-09	High	High	High	High	Peak Found	High	High	Peak Found
FALSE	Master Protein	P00011	Cytochrome c [OS=Canis lupus familiaris]	5.185	64	FALSE	Canis (sp_canonical TaxID=9611_and_subtaxonomies)	11	87	11	105	11.6	9.58	312.82	11	protein metabolism;other metabolic processes;other biological processes	other membranes;cytosol;mitochondrion;nucleus	other molecular function	Pf00034	475258	CYCS	cfa:475258; P00011	ENSCAFG00000057599; ENSCAFG00030004991; ENSCAFG00040008341; ENSCAFG00805010802; ENSCAFG00845010713	Pyroptosis; Respiratory electron transport; Detoxification of Reactive Oxygen Species; TP53 Regulates Metabolic Genes; Cytoprotection by HMOX1; Regulation of the apoptosome activity; Release of apoptotic factors from the mitochondria; Activation of caspases through apoptosome-mediated cleavage	FAS pathway and stress induction of HSP regulation	10	5.185	72.63	2.87699e+07	4.16801e+06	2.77	19.7	2.6876e+07	2.53154e+07	2.62841e+07	2.57372e+07	3.14985e+06	3.39123e+06	3.56303e+06	4.47484e+06	4.1304e-09	High	High	High	High	High	High	High	High
FALSE	Master Protein	P18466	DLA class I histocompatibility antigen, A9/A9 alpha chain [OS=Canis lupus familiaris]	1.548	18	FALSE	Canis (sp_canonical TaxID=9611_and_subtaxonomies)	5	29	5	362	40.4	5.87	94.49	5	other biological processes	non-structural extracellular;plasma membrane;other membranes		Pf00129, Pf06623, Pf07654							0	1.548	25	5.10887e+06	2.82086e+06	3	15.84	4.68339e+06	4.45047e+06	4.6071e+06	4.63001e+06	2.82035e+06	1.92789e+06	2.065e+06	2.61319e+06	5.25146e-05	High	High	High	High	High	High	High	High
FALSE	Master Protein	P01002	Double-headed protease inhibitor, submandibular gland [OS=Canis lupus familiaris]	3.124	30	FALSE	Canis (sp_canonical TaxID=9611_and_subtaxonomies)	3	24	3	115	12.8	7.93	68.5	3	other biological processes	non-structural extracellular	enzyme regulator activity	Pf00050		ENSCAFP00000009968					0	3.124	127.5	3.44547e+06	965800	39.75	39.58	3.2667e+06	3.29118e+06	3.0473e+06	1.07656e+06	865428	1.0017e+06	1.003e+06	468774	0.015518	High	High	High	High	High	High	High	High
FALSE	Master Protein	P01874	Ig mu chain C region [OS=Canis lupus familiaris]	1.562	8	FALSE	Canis (sp_canonical TaxID=9611_and_subtaxonomies)	2	84	2	450	48.9	6.13	171.54	2	other biological processes	ER/Golgi	other molecular function	Pf07654							0	1.562	8.19	1.209e+08	7.84281e+07	8.63	5.27	1.11948e+08	1.04268e+08	9.73681e+07	1.12096e+08	7.05468e+07	5.59723e+07	8.28805e+07	6.81504e+07	0.0013105	High	High	High	High	High	High	High	High
FALSE	Master Protein	O18873	Major allergen Can f 1 [OS=Canis lupus familiaris]	4.094	10	FALSE	Canis (sp_canonical TaxID=9611_and_subtaxonomies)	2	6	2	174	19.2	6.33	9.65	2		non-structural extracellular	other molecular function	Pf00061							0	4.094	12.55	2.17252e+07	5.31154e+06	1.58	14.03	1.98335e+07	1.90062e+07	2.01121e+07	1.93977e+07	5.50466e+06	3.91365e+06	4.97289e+06	3.94173e+06	5.72748e-08	High	High	High	Peak Found	Peak Found	High	High	Peak Found
FALSE	Master Protein	Q863J2	Trefoil factor 2 [OS=Canis lupus familiaris]	16.069	69	FALSE	Canis (sp_canonical TaxID=9611_and_subtaxonomies)	7	49	7	129	14.1	7.65	172.58	7	signal transduction;other biological processes	non-structural extracellular	signal transduction activity or receptor binding	Pf00088	403489	TFF2	cfa:403489; Q863J2				0	16.069	41.16	3.72661e+07	1.33186e+06	1.17	7.85	3.3531e+07	3.25963e+07	3.51936e+07	3.28838e+07	1.29356e+06	865208	1.2761e+06	1.36043e+06	2.52437e-09	High	High	High	High	Peak Found	High	High	Peak Found
FALSE	Master Protein	Q863B4	Trefoil factor 3 [OS=Canis lupus familiaris]	2.422	54	FALSE	Canis (sp_canonical TaxID=9611_and_subtaxonomies)	4	68	4	80	8.9	4.94	439.53	4	other biological processes	non-structural extracellular;other cell component	other molecular function	Pf00088	403488	TFF3	cfa:403488; Q863B4	ENSCAFG00000053768; ENSCAFG00030022325; ENSCAFG00040024680; ENSCAFG00805025491; ENSCAFG00845030487			0	2.422	31.99	2.0964e+08	5.34989e+07	6.41	2.89	1.88142e+08	1.79396e+08	1.9588e+08	2.06359e+08	5.00374e+07	3.78113e+07	5.32295e+07	4.69513e+07	5.83726e-07	High	High	High	High	High	High	High	High
[truncated: 2 more columns]

## Sheet: DOWN 30
Checked	Master	Accession	Description	Abundance Ratio: (malato) / (sano)	Coverage [%]	Contaminant	Marked as	# Peptides	# PSMs	# Unique Peptides	# AAs	MW [kDa]	calc. pI	Score Sequest HT: Sequest HT	# Peptides (by Search Engine): Sequest HT	Biological Process	Cellular Component	Molecular Function	Pfam IDs	Entrez Gene ID	Gene Symbol	Gene ID	Ensembl Gene ID	Reactome Pathways	WikiPathways	# Protein Pathway Groups	Abundance Ratio: (malato) / (sano)	Abundance Ratio Variability [%]: (malato) / (sano)	Abundances (Grouped): malato	Abundances (Grouped): sano	Abundances (Grouped) CV [%]: malato	Abundances (Grouped) CV [%]: sano	Abundance: F9: Sample, malato	Abundance: F10: Sample, malato	Abundance: F11: Sample, malato	Abundance: F12: Sample, malato	Abundance: F5: Sample, sano	Abundance: F6: Sample, sano	Abundance: F7: Sample, sano	Abundance: F8: Sample, sano	p value	Found in Sample: [S9] F9: Sample, malato	Found in Sample: [S10] F10: Sample, malato	Found in Sample: [S11] F11: Sample, malato	Found in Sample: [S12] F12: Sample, malato	Found in Sample: [S5] F5: Sample, sano	Found in Sample: [S6] F6: Sample, sano	Found in Sample: [S7] F7: Sample, sano	Found in Sample: [S8] F8: Sample, sano
FALSE	Master Protein	P49822	Albumin [OS=Canis lupus familiaris]	0.202	72	FALSE	Canis (sp_canonical TaxID=9611_and_subtaxonomies)	47	670	47	608	68.6	5.69	2554.12	47	stress response;other biological processes	non-structural extracellular;other cell component	nucleic acid binding activity;other molecular function	Pf00273	403550	ALB	O77705; P49822; Q9TSZ4				0	0.202	86.57	3.36962e+08	1.72e+09	1.73	2.38	3.01723e+08	2.91802e+08	3.19347e+08	2.9878e+08	1.60816e+09	1.18096e+09	1.65928e+09	1.61181e+09	3.70733e-05	High	High	High	High	High	High	High	High
FALSE	Master Protein	Q6TEQ7	Annexin A2 [OS=Canis lupus familiaris]	0.066	26	FALSE	Canis (sp_canonical TaxID=9611_and_subtaxonomies)	7	39	7	339	38.6	7.31	124.71	7	transport	non-structural extracellular;extracellular matrix;plasma membrane;other membranes;ER/Golgi;nucleus;other cytoplasmic organelle;other cell component	transporter activity;enzyme regulator activity;cytoskeletal activity;other molecular function	Pf00191	403435	ANXA2	cfa:403435; Q6TEQ7	ENSCAFG00030009412	Neutrophil degranulation; Dissolution of Fibrin Clot		2	0.066	59.8	211119	7.30697e+06	31.33	3	144982	141308	257793	250081	7.07449e+06	4.98609e+06	7.09148e+06	6.7796e+06	1.64615e-05	High	High	High	Peak Found	High	High	High	High
FALSE	Master Protein	P50994	Annexin A4 [OS=Canis lupus familiaris]	0.237	10	FALSE	Canis (sp_canonical TaxID=9611_and_subtaxonomies)	3	6	3	319	35.8	5.92	21.65	3		other membranes;other cell component	other molecular function	Pf00191		ANXA4	P50994				0	0.237	17.87	263203	2.04991e+06	55.53	10.72	103767	248704	231578	439935	2.02023e+06	1.3353e+06	1.92719e+06	2.2053e+06	0.000194546	Peak Found	Peak Found	Peak Found	Peak Found	High	High	High	High
FALSE	Master Protein	F1PAA9	Cadherin-1 [OS=Canis lupus familiaris]	0.446	26	FALSE	Canis (sp_canonical TaxID=9611_and_subtaxonomies)	20	240	20	885	97.7	4.81	935.73	20	cell adhesion;cell organization and biogenesis;developmental processes;other biological processes	plasma membrane;other membranes;ER/Golgi;other cytoplasmic organelle;other cell component	other molecular function	Pf00028, Pf01049, Pf08758	442858	CDH1	cfa:442858; F1PAA9	ENSCAFG00030014198; ENSCAFG00040010861	Apoptotic cleavage of cell adhesion proteins; Adherens junctions interactions; Degradation of the extracellular matrix; Integrin cell surface interactions; RHO GTPases activate IQGAPs	Cell cycle	6	0.446	97.04	1.3261e+08	2.6539e+08	4.4	0.36	1.19202e+08	1.14912e+08	1.33423e+08	1.1713e+08	2.4575e+08	1.83436e+08	2.64872e+08	2.44246e+08	0.000782895	High	High	High	High	High	High	High	High
FALSE	Master Protein	Q8HY81	Cathepsin S [OS=Canis lupus familiaris]	0.37	9	FALSE	Canis (sp_canonical TaxID=9611_and_subtaxonomies)	2	2	2	331	37.2	8.13	5.49	2	protein metabolism;other metabolic processes;other biological processes	non-structural extracellular;other cytoplasmic organelle;other cell component	other molecular function	Pf00112, Pf08246	403400	CTSS	cfa:403400; Q8HY81				0	0.37	17.71	394679	1.48766e+06	11.42	12.26	361291	344308	409609	293188	1.66734e+06	945995	1.55796e+06	1.30373e+06	0.000760378	Peak Found	Peak Found	Peak Found	Peak Found	High	Peak Found	Peak Found	High
FALSE	Master Protein	P04813	Chymotrypsinogen 2 [OS=Canis lupus familiaris]	0.659	58	FALSE	Canis (sp_canonical TaxID=9611_and_subtaxonomies)	9	93	9	263	27.8	7.2	458.28	9	protein metabolism;other biological processes	non-structural extracellular	other molecular function	Pf00089	479649	CTRB1	cfa:479649; P04813	ENSCAFG00000020084; ENSCAFG00030002402; ENSCAFG00040012242; ENSCAFG00805009369; ENSCAFG00845024500	Activation of Matrix Metalloproteinases; Uptake of dietary cobalamins into enterocytes		2	0.659	87.46	2.10794e+07	5.32101e+07	3.16	1.52	1.89096e+07	1.8765e+07	1.85988e+07	1.89366e+07	4.84792e+07	3.68284e+07	5.40363e+07	4.86738e+07	0.000238907	High	High	High	High	High	High	High	High
FALSE	Master Protein	P19090	Colipase [OS=Canis lupus familiaris]	0.398	31	FALSE	Canis (sp_canonical TaxID=9611_and_subtaxonomies)	3	14	3	112	12	8.02	41.04	3	other metabolic processes;other biological processes	non-structural extracellular	enzyme regulator activity	Pf01114, Pf02740	403970	CLPS	cfa:403970; P19090				0	0.398	53.81	801687	2.52371e+06	3.54	9.67	729018	697250	791832	699955	2.3606e+06	2.05799e+06	2.41768e+06	2.30437e+06	1.40372e-06	High	High	High	High	High	High	High	High
FALSE	Master Protein	Q5U820	Cystic fibrosis transmembrane conductance regulator [OS=Canis lupus familiaris]	0.268	1	FALSE	Canis (sp_canonical TaxID=9611_and_subtaxonomies)	2	15	2	1483	168.4	8.9	24.44	2	stress response;transport;other biological processes	plasma membrane;other membranes;cytosol;ER/Golgi;nucleus;other cytoplasmic organelle	transporter activity;other molecular function	Pf00005, Pf00664, Pf14396	492302	CFTR	A0M8V3; cfa:492302; Q5U820	ENSCAFG00000003429; ENSCAFG00030012224	Aggrephagy; Cargo recognition for clathrin-mediated endocytosis; Ub-specific processing proteases; ABC-family proteins mediated transport; RHO GTPases regulate CFTR trafficking		6	0.268	17.89	1.58012e+06	5.15522e+06	2.79	9.93	1.41966e+06	1.38896e+06	1.5517e+06	1.39635e+06	4.76088e+06	3.29056e+06	5.19474e+06	5.51294e+06	0.000582742	High	High	High	High	High	High	High	Peak Found
FALSE	Master Protein	Q767J3	Deoxyribonuclease-1 [OS=Canis lupus familiaris]	0.337	64	FALSE	Canis (sp_canonical TaxID=9611_and_subtaxonomies)	11	62	11	284	31.5	5.45	284.35	11	DNA metabolism;other metabolic processes;other biological processes	non-structural extracellular;nucleus;other cell component	cytoskeletal activity;nucleic acid binding activity;other molecular function	Pf03372	403413	DNASE1	cfa:403413; Q767J3	ENSCAFG00000019267; ENSCAFG00030003196; ENSCAFG00805016570; ENSCAFG00845002013			0	0.337	141.17	4.69508e+06	2.76182e+07	7.46	3.34	4.64805e+06	4.1988e+06	4.03686e+06	4.13266e+06	2.49275e+07	1.97609e+07	2.82666e+07	2.4766e+07	2.63062e-05	High	High	High	High	High	High	High	High
FALSE	Master Protein	P49819	Dihydrolipoyl dehydrogenase, mitochondrial [OS=Canis lupus familiaris]	0.163	37	FALSE	Canis (sp_canonical TaxID=9611_and_subtaxonomies)	14	75	14	509	54.1	7.84	288.38	14	protein metabolism;other metabolic processes	cytoskeleton;mitochondrion;nucleus;other cell component	other molecular function	Pf02852, Pf07992	403978	DLD	cfa:403978; P49819				0	0.163	95.95	2.05893e+06	2.60585e+07	7.17	3.44	1.83538e+06	2.0993e+06	1.92867e+06	1.8168e+06	2.30753e+07	1.77083e+07	2.68042e+07	2.42779e+07	3.40595e-05	High	High	High	High	High	High	High	High
FALSE	Master Protein	O97578	Dipeptidyl peptidase 1 [OS=Canis lupus familiaris]	0.642	48	FALSE	Canis (sp_canonical TaxID=9611_and_subtaxonomies)	15	166	15	435	49.4	7.03	720.97	15	protein metabolism;other metabolic processes	non-structural extracellular;other cytoplasmic organelle	other molecular function	Pf00112, Pf08773	403458	CTSC	cfa:403458; O97578				0	0.642	98.99	3.45239e+07	4.42861e+07	6.37	2.23	3.30545e+07	3.2198e+07	3.07758e+07	2.87678e+07	4.12262e+07	3.10944e+07	4.2727e+07	4.0631e+07	0.0332437	High	High	High	High	High	High	High	High
FALSE	Master Protein	P18470	DLA class II histocompatibility antigen, DR-1 beta chain [OS=Canis lupus familiaris]	0.479	22	FALSE	Canis (sp_canonical TaxID=9611_and_subtaxonomies)	5	47	5	266	30.1	6.15	170.32	5	cell organization and biogenesis;other biological processes	plasma membrane;other membranes;other cytoplasmic organelle	other molecular function	Pf00969, Pf07654						Cytokines and inflammatory response	1	0.479	108.3	3.63195e+06	1.44488e+07	12.29	7.89	2.76445e+06	3646656	3.22165e+06	3.3844e+06	1.54133e+07	9.93983e+06	1.39218e+07	1.32976e+07	0.000150566	High	High	High	High	High	High	High	High
FALSE	Master Protein	Q95MP7	Ferritin heavy chain [OS=Canis lupus familiaris]	0.294	22	FALSE	Canis (sp_canonical TaxID=9611_and_subtaxonomies)	4	19	4	183	21.3	5.88	29.42	4	transport;other biological processes	other cell component	other molecular function	Pf00210	100499480; 403631	FTH1	cfa:403631; Q53VC0; Q95MP7	ENSCAFG00030004568; ENSCAFG00040020799; ENSCAFG00805008422; ENSCAFG00805022326	Iron uptake and transport; Neutrophil degranulation; Golgi Associated Vesicle Biogenesis		3	0.294	48.32	1.16379e+06	4.32442e+06	11	9.92	1.19079e+06	990085	1.13729e+06	910725	4.28822e+06	3.05122e+06	4.22799e+06	3.3414e+06	0.000158353	High	High	High	High	High	High	High	High
FALSE	Master Protein	Q28275	Fibronectin [OS=Canis lupus familiaris]	0.132	7	FALSE	Canis (sp_canonical TaxID=9611_and_subtaxonomies)	8	48	8	2208	243.1	5.99	169	8	cell adhesion;stress response;other biological processes	non-structural extracellular	nucleic acid binding activity;other molecular function	Pf00039, Pf00040, Pf00041		FN1	Q28275; Q28276	ENSCAFG00030010199			0	0.132	39.59	1.27102e+06	1.15783e+07	17.75	4.46	1.49286e+06	1.11427e+06	1.0376e+06	1.14125e+06	1.07456e+07	7.39567e+06	1.16096e+07	1.09343e+07	7.95639e-05	High	High	High	High	High	High	High	High
FALSE	Master Protein	Q28259	Glyceraldehyde-3-phosphate dehydrogenase [OS=Canis lupus familiaris]	0.287	29	FALSE	Canis (sp_canonical TaxID=9611_and_subtaxonomies)	6	34	6	333	35.8	8.12	78.68	6	cell organization and biogenesis;protein metabolism;other metabolic processes;stress response;other biological processes	cytosol;cytoskeleton;nucleus;other cell component	cytoskeletal activity;other molecular function	Pf00044, Pf02800		GAPDH	Q28259; Q9N2D6				0	0.287	61.85	1.83798e+07	1.64225e+08	5.72	4.82	1.68942e+07	1.53613e+07	1.83941e+07	1.5876e+07	1.63629e+08	1.15007e+08	1.57238e+08	1.48471e+08	2.08406e-05	High	High	High	High	High	High	High	High
FALSE	Master Protein	Q7YQC6	Heat shock 70 kDa protein 1 [OS=Canis lupus familiaris]	0.01	8	FALSE	Canis (sp_canonical TaxID=9611_and_subtaxonomies)	2	2	2	641	70	5.66	10.59	2	stress response;transport;other biological processes	plasma membrane;other membranes;cytosol;cytoskeleton;nucleus;other cell component	other molecular function	Pf00012	403612	HSPA1	cfa:403612; Q7YQC6; Q8WNS9	ENSCAFG00845012950			0	0.01			56727.1		127.17					258228	39132.9	6159.41		#DIV/0!	Not Found	Not Found	Not Found	Not Found	High	Peak Found	Peak Found	Not Found
FALSE	Master Protein	P01784	Ig heavy chain V region GOM [OS=Canis lupus familiaris]	0.669	26	FALSE	Canis (sp_canonical TaxID=9611_and_subtaxonomies)	2	302	2	114	12.4	5.4	765.51	2	cell organization and biogenesis;stress response;transport;signal transduction;other biological processes	non-structural extracellular;plasma membrane;other membranes	signal transduction activity or receptor binding;other molecular function	Pf07686							0	0.669	19.44	9.71776e+08	1.32885e+09	6.53	3.12	8.20346e+08	9.36495e+08	9.41945e+08	8.28681e+08	1.24493e+09	8.81347e+08	1.3775e+09	1.21144e+09	0.0362236	High	High	High	High	High	High	High	High
FALSE	Master Protein	Q6EIZ0	Keratin, type I cytoskeletal 10 [OS=Canis lupus familiaris]	0.532	27	FALSE	Canis (sp_canonical TaxID=9611_and_subtaxonomies)	20	189	19	568	57.7	5.15	652.64	20	cell organization and biogenesis;other biological processes	non-structural extracellular;cytoskeleton;other cell component	bone, tooth or skin structural activity;other molecular function	Pf00038	491006	KRT10	Q6EIZ0	ENSCAFG00000016007; ENSCAFG00030016765	Formation of the cornified envelope		2	0.532	71.62	3.31763e+07	7.83798e+07	0.94	1.41	2.98453e+07	2.95665e+07	3.04544e+07	2.93038e+07	7.16167e+07	5.38745e+07	7.95907e+07	7.21964e+07	0.000354249	High	High	High	High	High	High	High	High
FALSE	Master Protein	O18740	Keratin, type I cytoskeletal 9 [OS=Canis lupus familiaris]	0.431	6	FALSE	Canis (sp_canonical TaxID=9611_and_subtaxonomies)	4	18	3	786	76.3	5.95	27.06	4	cell organization and biogenesis;other biological processes	cytoskeleton	other molecular function	Pf00038		KRT9	O18740				0	0.431	65.22	2.07609e+06	5.88891e+06	10.92	4.09	2.12985e+06	1.77024e+06	2024217	1.63121e+06	5.59541e+06	3.97874e+06	6.05856e+06	5.08689e+06	0.000381699	Peak Found	High	High	High	High	High	High	High
FALSE	Master Protein	Q6EIY9	Keratin, type II cytoskeletal 1 [OS=Canis lupus familiaris]	0.665	21	FALSE	Canis (sp_canonical TaxID=9611_and_subtaxonomies)	16	130	14	619	63.8	7.84	446.65	16	cell organization and biogenesis	plasma membrane;other membranes;cytoskeleton;other cell component	other molecular function	Pf00038, Pf16208, Pf16210	444857	KRT1	cfa:444857; Q6EIY9				0	0.665	73.72	2.95142e+07	5.09883e+07	9.69	4.06	2.50988e+07	2.77157e+07	3.12724e+07	2.40727e+07	4.97558e+07	3.49266e+07	4.84461e+07	4.71275e+07	0.00309803	High	High	High	High	High	High	High	High
FALSE	Master Protein	Q6EIZ1	Keratin, type II cytoskeletal 2 epidermal [OS=Canis lupus familiaris]	0.415	14	FALSE	Canis (sp_canonical TaxID=9611_and_subtaxonomies)	12	77	10	633	64.5	7.74	201.99	12	cell organization and biogenesis;other biological processes	cytoskeleton;other cell component	bone, tooth or skin structural activity	Pf00038, Pf16208		KRT2	Q6EIZ1				0	0.415	89.88	4.63048e+06	1.42259e+07	5.82	2.73	3.71701e+06	4.06555e+06	4.38461e+06	4.15887e+06	1.36502e+07	9.51815e+06	1.44199e+07	1.28806e+07	0.00022743	High	High	High	High	High	High	High	High
FALSE	Master Protein	O18874	Minor allergen Can f 2 [OS=Canis lupus familiaris]	0.525	42	FALSE	Canis (sp_canonical TaxID=9611_and_subtaxonomies)	5	10	5	180	20.2	5.02	17.53	5		non-structural extracellular	other molecular function	Pf00061							0	0.525	126.17	751735	2.40906e+06	12.83	14.03	833357	658482	654023	675545	2.32058e+06	1.54401e+06	3.02848e+06	2.13597e+06	0.00239094	High	High	High	High	High	High	High	High
FALSE	Master Protein	Q258K2	Myosin-9 [OS=Canis lupus familiaris]	0.355	2	FALSE	Canis (sp_canonical TaxID=9611_and_subtaxonomies)	2	18	2	1960	226.3	5.6	80.75	2	cell adhesion;cell cycle OR cell proliferation;cell organization and biogenesis;protein metabolism;transport;developmental processes;other biological processes	plasma membrane;other membranes;cytosol;cytoskeleton;ER/Golgi;nucleus;other cell component	signal transduction activity or receptor binding;cytoskeletal activity;other molecular function	Pf00063, Pf01576, Pf02736	481280	MYH9	cfa:481280; Q258K2				0	0.355	7.12	907229	2.90013e+06	4.33	7.83	817234	764382	844529	844825	2.90056e+06	2.01063e+06	2.5727e+06	2.64845e+06	9.94291e-05	High	High	High	High	High	High	High	High
FALSE	Master Protein	E2QRY6	NAD(P)H-hydrate epimerase [OS=Canis lupus familiaris]	0.01	10	FALSE	Canis (sp_canonical TaxID=9611_and_subtaxonomies)	2	2	2	288	31.2	6.77	6.54	2	cell organization and biogenesis;other metabolic processes;transport;developmental processes;other biological processes	non-structural extracellular;mitochondrion	other molecular function	Pf03853		NAXE	E2QRY6				0	0.01			622969		29.32					635497	392038	706274	310498	#DIV/0!	Not Found	Not Found	Not Found	Not Found	High	Peak Found	High	Peak Found
FALSE	Master Protein	Q50KA9	Nucleoside diphosphate kinase A [OS=Canis lupus familiaris]	0.092	49	FALSE	Canis (sp_canonical TaxID=9611_and_subtaxonomies)	6	35	4	152	17.2	6.01	110.42	6	other metabolic processes;transport;developmental processes;other biological processes	nucleus;other cell component	kinase activity;other molecular function	Pf00334	480558	NME1	cfa:480558; Q50KA9	ENSCAFG00000023628; ENSCAFG00030013879; ENSCAFG00040025991; ENSCAFG00805007894; ENSCAFG00845015140	Interconversion of nucleotide di- and triphosphates; Azathioprine ADME; Ribavirin ADME		3	0.092	60.14	261047	5.75705e+06	17.24	4.97	177875	214305	275054	250306	5.45501e+06	3.70814e+06	6.03798e+06	5.18919e+06	6.46898e-05	Peak Found	High	High	Peak Found	High	High	High	High
FALSE	Master Protein	Q50KA8	Nucleoside diphosphate kinase B [OS=Canis lupus familiaris]	0.065	59	FALSE	Canis (sp_canonical TaxID=9611_and_subtaxonomies)	7	42	5	152	17.4	7.99	116.37	7	protein metabolism;other metabolic processes;signal transduction;other biological processes	nucleus;other cell component	nucleic acid binding activity;kinase activity;other molecular function	Pf00334	480559	NME2	cfa:480559; Q50KA8	ENSCAFG00000050078			0	0.065	16.55	142259	4.06523e+06	35.85	13.14	90443.6	151718	207898	105000	3.76147e+06	2.82046e+06	4.30109e+06	2.88732e+06	9.21376e-05	High	High	High	High	High	High	High	High
FALSE	Master Protein	P25291	Pancreatic secretory granule membrane major glycoprotein GP2 [OS=Canis lupus familiaris]	0.385	37	FALSE	Canis (sp_canonical TaxID=9611_and_subtaxonomies)	14	106	14	509	56.7	5.62	338.83	14	stress response;transport;other biological processes	non-structural extracellular;plasma membrane;other membranes;other cytoplasmic organelle;other cell component	extracellular structural activity	Pf00100		GP2	P25291				0	0.385	100.27	2.17959e+07	6.50067e+07	4.16	3.87	1.90443e+07	1.99206e+07	2.10744e+07	1.83061e+07	5.91409e+07	4.54047e+07	6.42047e+07	6.35455e+07	0.000125248	High	High	High	High	High	High	High	High
FALSE	Master Protein	Q3YIX4	Phosphatidylethanolamine-binding protein 1 [OS=Canis lupus familiaris]	0.047	67	FALSE	Canis (sp_canonical TaxID=9611_and_subtaxonomies)	8	35	8	187	20.9	7.49	163.92	8	other biological processes	other cell component	enzyme regulator activity;other molecular function	Pf01161	477501	PEBP1	cfa:477501; Q3YIX4	ENSCAFG00000009910; ENSCAFG00030025209	MAP2K and MAPK activation; Negative regulation of MAPK pathway	EGFR1 signaling pathway	3	0.047	34.16	204955	1.51004e+07	62.36	3.22	269997	262439	45955.7	125997	1.42815e+07	1.02554e+07	1.53383e+07	1.31523e+07	2.10516e-05	Peak Found	Peak Found	Peak Found	Peak Found	High	High	High	High
FALSE	Master Protein	P48300	Tissue alpha-L-fucosidase [OS=Canis lupus familiaris]	0.446	56	FALSE	Canis (sp_canonical TaxID=9611_and_subtaxonomies)	18	93	18	465	53.7	6.74	291.45	18	other metabolic processes	other cytoplasmic organelle	other molecular function	Pf01120, Pf16757	403929	FUCA1	cfa:403929; P48300				0	0.446	71.23	7.10939e+06	2.39535e+07	8.28	1.37	6.11726e+06	5.73883e+06	6.92844e+06	6.86619e+06	2.22086e+07	1.65854e+07	2.45593e+07	2.18989e+07	0.000125853	High	High	High	High	High	High	High	High
FALSE	Master Protein	P54714	Triosephosphate isomerase [OS=Canis lupus familiaris]	0.098	81	FALSE	Canis (sp_canonical TaxID=9611_and_subtaxonomies)	15	123	15	249	26.7	7.33	461.73	15	other metabolic processes	cytosol	other molecular function	Pf00121	477711	TPI1	cfa:477711; P54714				0	0.098	116.61	3.10072e+06	6.50591e+07	26.67	2.59	2.51548e+06	4.22522e+06	3.20503e+06	2.47389e+06	6.34455e+07	4.4425e+07	6.50844e+07	5.96868e+07	2.43284e-05	High	High	High	High	High	High	High	High
[truncated: 2 more columns]

## Sheet: Foglio1
P79143
P55261
P06871
Q867B0
P00011
P18466
P01002
P01874
O18873
Q863J2
Q863B4
P49822
Q6TEQ7
P50994
F1PAA9
Q8HY81
P04813
P19090
Q5U820
Q767J3
P49819
O97578
P18470
Q95MP7
Q28275
Q28259
Q7YQC6
P01784
Q6EIZ0
O18740
Q6EIY9
Q6EIZ1
O18874
Q258K2
E2QRY6
Q50KA9
Q50KA8
P25291
Q3YIX4
P48300
P54714
