# Supplementary material for: Fecal Proteome Profile in Dogs Suffering from Different Hepatobiliary Disorders and Comparison with Controls
Source: Animals (Basel). 2023 Jul 18;13(14):2343. doi: 10.3390/ani13142343 (PMC10376375; doi:10.3390/ani13142343)
Supplement: Supplementary file 1 [file animals-13-02343-s001.zip › Supplementary Table S2 CHD vs HD.xlsx]

## Sheet: Proteins
Checked	Master	Accession	Description	Coverage [%]	Contaminant	Marked as	# Peptides	# PSMs	# Unique Peptides	# AAs	MW [kDa]	calc. pI	Score Sequest HT: Sequest HT	# Peptides (by Search Engine): Sequest HT	Biological Process	Cellular Component	Molecular Function	Pfam IDs	Entrez Gene ID	Ensembl Gene ID	Gene Symbol	Gene ID	Reactome Pathways	WikiPathways	# Protein Pathway Groups	Abundance Ratio: (cronico) / (sano)	Abundance Ratio Variability [%]: (cronico) / (sano)	Abundances (Grouped): cronico	Abundances (Grouped): sano	Abundances (Grouped) CV [%]: cronico	Abundances (Grouped) CV [%]: sano	Abundance: F1: Sample, cronico	Abundance: F2: Sample, cronico	Abundance: F3: Sample, cronico	Abundance: F4: Sample, cronico	Abundance: F5: Sample, sano	Abundance: F6: Sample, sano	Abundance: F7: Sample, sano	Abundance: F8: Sample, sano	Found in Sample: [S1] F1: Sample, cronico	Found in Sample: [S2] F2: Sample, cronico	Found in Sample: [S3] F3: Sample, cronico	Found in Sample: [S4] F4: Sample, cronico	Found in Sample: [S5] F5: Sample, sano	Found in Sample: [S6] F6: Sample, sano	Found in Sample: [S7] F7: Sample, sano	Found in Sample: [S8] F8: Sample, sano	# Protein Groups	Modifications
FALSE	Master Protein	Q863B4	Trefoil factor 3 [OS=Canis lupus familiaris]	54	FALSE	Canis (sp_canonical TaxID=9611_and_subtaxonomies)	4	64	4	80	8.9	4.94	393.43	4	other biological processes	non-structural extracellular;other cell component	other molecular function	Pf00088	403488	ENSCAFG00000053768; ENSCAFG00030022325; ENSCAFG00040024680; ENSCAFG00805025491; ENSCAFG00845030487	TFF3	cfa:403488; Q863B4			0	1.077	155.96	1.01538e+08	5.47077e+07	3.37	3.39	5.87445e+07	5.26889e+07	4.33887e+07	4.66718e+07	5.12051e+07	3.87103e+07	5.44162e+07	4.75927e+07	High	High	High	High	High	High	High	High	1
FALSE	Master Protein	Q867B0	Chymotrypsin-like elastase family member 1 [OS=Canis lupus familiaris]	79	FALSE	Canis (sp_canonical TaxID=9611_and_subtaxonomies)	16	375	16	258	27.9	8.46	1409.56	16	protein metabolism	non-structural extracellular	other molecular function	Pf00089			CELA1	Q867B0			0	100	124.69	1.18714e+09	3.05109e+06	2.46	8.54	6.65233e+08	6.13423e+08	5.09423e+08	5.35456e+08	2.78999e+06	2.14075e+06	2.58127e+06	2.8465e+06	High	High	High	High	Peak Found	High	High	Peak Found	1
FALSE	Master Protein	P01618	Ig kappa chain V region GOM [OS=Canis lupus familiaris]	34	FALSE	Canis (sp_canonical TaxID=9611_and_subtaxonomies)	2	27	2	108	12	6.61	107.94	2	other biological processes	non-structural extracellular;other cell component		Pf07686							0	0.386	122.87	4.62303e+07	2.62649e+08	5.73	3.55	2.71431e+07	2.22965e+07	2.01685e+07	2.12859e+07	2.38876e+08	1.84688e+08	2.74893e+08	2.34452e+08	High	High	High	High	High	High	High	High	1
FALSE	Master Protein	P19006	Haptoglobin [OS=Canis lupus familiaris]	18	FALSE	Canis (sp_canonical TaxID=9611_and_subtaxonomies)	5	14	5	329	36.4	6.09	34.43	5	protein metabolism;other metabolic processes;stress response;other biological processes	non-structural extracellular	other molecular function	Pf00089			HP	P19006; Q9TRH6; Q9TRH7			0	0.323	116.85	1.21647e+06	2.48779e+06	28.71	12.56	797911	620257	295074	571125	2.59164e+06	1.90205e+06	2.22853e+06	2.04823e+06	High	High	High	Peak Found	High	High	High	High	1
FALSE	Master Protein	Q5XWD5	Cobalamin binding intrinsic factor [OS=Canis lupus familiaris]	36	FALSE	Canis (sp_canonical TaxID=9611_and_subtaxonomies)	8	84	8	417	45	5.78	299.66	8	transport	non-structural extracellular;plasma membrane;other membranes;other cytoplasmic organelle;other cell component	other molecular function	Pf01122, Pf14478	449477	ENSCAFG00845019472	CBLIF	cfa:449477; Q5XWD5			0	1.014	106.75	2.24665e+07	9.37944e+06	4.47	9.1	1.24944e+07	1.13229e+07	1.00931e+07	9.84339e+06	8.66606e+06	6.49217e+06	1.0126e+07	7.4263e+06	High	High	High	High	High	High	High	High	1
FALSE	Master Protein	P60524	Hemoglobin subunit beta [OS=Canis lupus familiaris]	42	FALSE	Canis (sp_canonical TaxID=9611_and_subtaxonomies)	5	23	5	146	16	8.05	58.95	5	other metabolic processes;transport;other biological processes	cytosol;other cell component	other molecular function	Pf00042			HBB	P02056; P60524			0	0.119	106	634160	7.53974e+06	52.9	2.7	438064	351740	253520	62633.8	7.03173e+06	5.45779e+06	7.51991e+06	6.89692e+06	High	High	High	High	High	High	High	High	1
FALSE	Master Protein	P01002	Double-headed protease inhibitor, submandibular gland [OS=Canis lupus familiaris]	30	FALSE	Canis (sp_canonical TaxID=9611_and_subtaxonomies)	3	13	3	115	12.8	7.93	30.35	3	other biological processes	non-structural extracellular	enzyme regulator activity	Pf00050							0	0.714	77.56	639448	1.04573e+06	53.97	39.83	58043.6	370653	291608	281658	904659	1.16256e+06	1.12539e+06	583197	High	High	High	High	High	High	High	High	1
FALSE	Master Protein	O18840	Actin, cytoplasmic 1 [OS=Canis lupus familiaris]	57	TRUE	Canis (sp_canonical TaxID=9611_and_subtaxonomies)	15	94	15	375	41.7	5.48	258.86	15	cell organization and biogenesis;developmental processes;other biological processes	plasma membrane;other membranes;cytoskeleton;nucleus;other cell component	cytoskeletal activity;other molecular function	Pf00022	403580	ENSCAFG00000016020; ENSCAFG00030015381; ENSCAFG00040015695; ENSCAFG00805000771	ACTB	cfa:403580; O18840; Q11209; Q8SPX4; Q95164	RHO GTPases activate IQGAPs; RHO GTPases Activate Formins; Platelet degranulation ; MAP2K and MAPK activation; Regulation of actin dynamics for phagocytic cup formation; RHO GTPases Activate WASPs and WAVEs; RHOF GTPase cycle; Formation of annular gap junctions; EPH-ephrin mediated repulsion of cells; Clathrin-mediated endocytosis; EPHB-mediated forward signaling; VEGFA-VEGFR2 Pathway; Cell-extra…		17	0.129	74.15	1.40119e+08	2.14865e+08	5.74	7.34	7.79858e+07	7.06467e+07	5.44405e+07	6.65278e+07	2.16437e+08	1.554e+08	2.04078e+08	1.83885e+08	High	High	High	High	High	High	High	High	1
FALSE	Master Protein	Q8WNN6	Superoxide dismutase [Cu-Zn] [OS=Canis lupus familiaris]	46	FALSE	Canis (sp_canonical TaxID=9611_and_subtaxonomies)	6	214	6	153	15.9	6.11	775.73	6	other metabolic processes;stress response	cytosol;mitochondrion;nucleus;other cytoplasmic organelle	other molecular function	Pf00080	403559		SOD1	cfa:403559; Q8WNN6			0	0.395	71.48	1.00006e+08	2.78654e+08	9.54	4.24	4.95944e+07	4.84823e+07	4.8014e+07	4.93828e+07	2.57701e+08	2.03088e+08	2.80518e+08	2.44699e+08	High	High	High	High	High	High	High	High	1
FALSE	Master Protein	Q6TEQ7	Annexin A2 [OS=Canis lupus familiaris]	26	FALSE	Canis (sp_canonical TaxID=9611_and_subtaxonomies)	7	35	7	339	38.6	7.31	116.49	7	transport	non-structural extracellular;extracellular matrix;plasma membrane;other membranes;ER/Golgi;nucleus;other cytoplasmic organelle;other cell component	transporter activity;enzyme regulator activity;cytoskeletal activity;other molecular function	Pf00191	403435	ENSCAFG00030009412	ANXA2	cfa:403435; Q6TEQ7	Neutrophil degranulation; Dissolution of Fibrin Clot		2	0.288	70.87	602853	7.32816e+06	15.78	2.93	353192	296041	272211	208335	7.07449e+06	4.98609e+06	7.09148e+06	6.7796e+06	Peak Found	Peak Found	Peak Found	Peak Found	High	High	High	High	1
FALSE	Master Protein	P49819	Dihydrolipoyl dehydrogenase, mitochondrial [OS=Canis lupus familiaris]	37	FALSE	Canis (sp_canonical TaxID=9611_and_subtaxonomies)	14	79	14	509	54.1	7.84	314.7	14	protein metabolism;other metabolic processes	cytoskeleton;mitochondrion;nucleus;other cell component	other molecular function	Pf02852, Pf07992	403978		DLD	cfa:403978; P49819			0	0.155	64.93	4.09885e+06	2.5191e+07	6.52	1.19	2.3308e+06	2.29949e+06	1.69211e+06	1.83018e+06	2.30481e+07	1.74104e+07	2.54027e+07	2.29432e+07	High	High	High	High	High	High	High	High	1
FALSE	Master Protein	P79143	Aminopeptidase N [OS=Canis lupus familiaris]	54	FALSE	Canis (sp_canonical TaxID=9611_and_subtaxonomies)	58	1329	58	975	110.2	6.18	5152.04	58	protein metabolism;other metabolic processes;developmental processes;signal transduction;other biological processes	plasma membrane;other membranes;other cell component	other molecular function	Pf01433, Pf11838, Pf17900	403913	ENSCAFG00000012013; ENSCAFG00805026851	ANPEP	cfa:403913; F1PCB5; P79143	Neutrophil degranulation		1	0.811	61.64	1.23095e+09	1.28679e+09	2.38	1.59	6.50456e+08	6.38209e+08	5.44053e+08	5.68354e+08	1.16927e+09	8.83919e+08	1.28682e+09	1.19603e+09	High	High	High	High	High	High	High	High	1
FALSE	Master Protein	O18740	Keratin, type I cytoskeletal 9 [OS=Canis lupus familiaris]	6	FALSE	Canis (sp_canonical TaxID=9611_and_subtaxonomies)	4	25	3	786	76.3	5.95	39.33	4	cell organization and biogenesis;other biological processes	cytoskeleton	other molecular function	Pf00038			KRT9	O18740			0	2.377	59.91	1.13885e+07	5.90011e+06	6.75	3.97	6.41424e+06	5.41215e+06	5.28873e+06	5.1341e+06	5.59541e+06	3.97874e+06	6.05856e+06	5.08689e+06	High	High	High	High	High	High	High	High	1
FALSE	Master Protein	Q9TU53	Cubilin [OS=Canis lupus familiaris]	3	FALSE	Canis (sp_canonical TaxID=9611_and_subtaxonomies)	6	13	6	3620	397.2	5.44	39.96	6	other metabolic processes;transport	plasma membrane;other membranes;other cytoplasmic organelle;other cell component	other molecular function	Pf00008, Pf00431, Pf07645, Pf12947	403767		CUBN	cfa:403767; Q9TU53			0	0.963	59.59	807510	531120	16.83	25.88	440777	550418	322402	375623	672371	364843	436065		High	High	High	High	High	Peak Found	Peak Found	Not Found	1
FALSE	Master Protein	P49822	Albumin [OS=Canis lupus familiaris]	71	FALSE	Canis (sp_canonical TaxID=9611_and_subtaxonomies)	45	475	45	608	68.6	5.69	1683.02	45	stress response;other biological processes	non-structural extracellular;other cell component	nucleic acid binding activity;other molecular function	Pf00273	403550		ALB	O77705; P49822; Q9TSZ4			0	0.019	53.06	2.89096e+07	1.72363e+09	7.24	2.39	1.73976e+07	1.38818e+07	1.27902e+07	1.31255e+07	1.60798e+09	1.18158e+09	1.6585e+09	1.60894e+09	High	High	High	High	High	High	High	High	1
FALSE	Master Protein	P04813	Chymotrypsinogen 2 [OS=Canis lupus familiaris]	58	FALSE	Canis (sp_canonical TaxID=9611_and_subtaxonomies)	9	98	9	263	27.8	7.2	483.8	9	protein metabolism;other biological processes	non-structural extracellular	other molecular function	Pf00089	479649	ENSCAFG00000020084; ENSCAFG00030002402; ENSCAFG00040012242; ENSCAFG00805009369; ENSCAFG00845024500	CTRB1	cfa:479649; P04813	Activation of Matrix Metalloproteinases; Uptake of dietary cobalamins into enterocytes		2	0.85	51.78	4.24036e+07	5.36016e+07	7.34	1.63	2.59415e+07	2.16586e+07	1.84082e+07	1.86814e+07	4.86659e+07	3.69434e+07	5.43417e+07	4.89545e+07	High	High	High	High	High	High	High	High	1
FALSE	Master Protein	P06872	Anionic trypsin [OS=Canis lupus familiaris]	60	FALSE	Canis (sp_canonical TaxID=9611_and_subtaxonomies)	8	224	8	247	26.4	4.83	1086.88	8	protein metabolism;other metabolic processes;other biological processes	non-structural extracellular	other molecular function	Pf00089							0	0.919	50.54	3.79062e+08	3.62541e+08	3.28	1.99	2.04861e+08	1.9659e+08	1.69144e+08	1.68841e+08	3.34712e+08	2.51131e+08	3.72366e+08	3.26108e+08	High	High	High	High	High	High	High	High	1
FALSE	Master Protein	Q767J3	Deoxyribonuclease-1 [OS=Canis lupus familiaris]	64	FALSE	Canis (sp_canonical TaxID=9611_and_subtaxonomies)	11	103	11	284	31.5	5.45	476.26	11	DNA metabolism;other metabolic processes;other biological processes	non-structural extracellular;nucleus;other cell component	cytoskeletal activity;nucleic acid binding activity;other molecular function	Pf03372	403413	ENSCAFG00000019267; ENSCAFG00030003196; ENSCAFG00805016570; ENSCAFG00845002013	DNASE1	cfa:403413; Q767J3			0	0.6	49.97	2.03843e+07	2.76398e+07	4.92	3.47	1.03099e+07	1.07251e+07	8.59064e+06	9.81712e+06	2.49275e+07	1.97609e+07	2.82666e+07	2.4766e+07	High	High	High	High	High	High	High	High	1
FALSE	Master Protein	P48300	Tissue alpha-L-fucosidase [OS=Canis lupus familiaris]	50	FALSE	Canis (sp_canonical TaxID=9611_and_subtaxonomies)	15	76	15	465	53.7	6.74	244.27	15	other metabolic processes	other cytoplasmic organelle	other molecular function	Pf01120, Pf16757	403929		FUCA1	cfa:403929; P48300			0	0.251	49.16	4.35418e+06	1.90793e+07	6.51	2.39	2.51849e+06	2.20212e+06	1.90901e+06	1.84049e+06	1.75313e+07	1.32791e+07	1.97687e+07	1.72337e+07	High	High	High	High	High	High	High	High	1
FALSE	Master Protein	Q6EIY9	Keratin, type II cytoskeletal 1 [OS=Canis lupus familiaris]	22	FALSE	Canis (sp_canonical TaxID=9611_and_subtaxonomies)	17	166	14	619	63.8	7.84	545.35	17	cell organization and biogenesis	plasma membrane;other membranes;cytoskeleton;other cell component	other molecular function	Pf00038, Pf16208, Pf16210	444857		KRT1	cfa:444857; Q6EIY9			0	1.827	45.1	1.00757e+08	5.326e+07	3.38	3.28	5.2601e+07	5.10159e+07	4.49432e+07	4.76375e+07	5.15127e+07	3.65529e+07	5.10529e+07	4.88488e+07	High	High	High	High	High	High	High	High	1
FALSE	Master Protein	Q6EIZ0	Keratin, type I cytoskeletal 10 [OS=Canis lupus familiaris]	29	FALSE	Canis (sp_canonical TaxID=9611_and_subtaxonomies)	23	249	22	568	57.7	5.15	824.17	23	cell organization and biogenesis;other biological processes	non-structural extracellular;cytoskeleton;other cell component	bone, tooth or skin structural activity;other molecular function	Pf00038	491006	ENSCAFG00000016007; ENSCAFG00030016765	KRT10	Q6EIZ0	Formation of the cornified envelope		2	1.892	44.37	1.52287e+08	8.03979e+07	3.51	2.1	8.18587e+07	7.43142e+07	6.75437e+07	7.19346e+07	7.31545e+07	5.47045e+07	8.241e+07	7.43774e+07	High	High	High	High	High	High	High	High	1
FALSE	Master Protein	Q28259	Glyceraldehyde-3-phosphate dehydrogenase [OS=Canis lupus familiaris]	31	FALSE	Canis (sp_canonical TaxID=9611_and_subtaxonomies)	7	35	7	333	35.8	8.12	90.3	7	cell organization and biogenesis;protein metabolism;other metabolic processes;stress response;other biological processes	cytosol;cytoskeleton;nucleus;other cell component	cytoskeletal activity;other molecular function	Pf00044, Pf02800			GAPDH	Q28259; Q9N2D6			0	0.163	43.97	2.83428e+07	1.64613e+08	10.31	4.64	1.47136e+07	1.32671e+07	1.39894e+07	1.38625e+07	1.63815e+08	1.14883e+08	1.58157e+08	1.48471e+08	High	High	High	High	High	High	High	High	1
FALSE	Master Protein	O97578	Dipeptidyl peptidase 1 [OS=Canis lupus familiaris]	53	FALSE	Canis (sp_canonical TaxID=9611_and_subtaxonomies)	15	149	15	435	49.4	7.03	623.81	15	protein metabolism;other metabolic processes	non-structural extracellular;other cytoplasmic organelle	other molecular function	Pf00112, Pf08773	403458		CTSC	cfa:403458; O97578			0	0.391	41.07	1.78651e+07	4.45583e+07	2.92	2.17	9.91575e+06	9.44517e+06	7.56994e+06	8.04303e+06	4.15264e+07	3.11233e+07	4.30194e+07	4.07886e+07	High	High	High	High	High	High	High	High	1
FALSE	Master Protein	Q28275	Fibronectin [OS=Canis lupus familiaris]	4	FALSE	Canis (sp_canonical TaxID=9611_and_subtaxonomies)	5	21	5	2208	243.1	5.99	80.44	5	cell adhesion;stress response;other biological processes	non-structural extracellular	nucleic acid binding activity;other molecular function	Pf00039, Pf00040, Pf00041		ENSCAFG00030010199	FN1	Q28275; Q28276			0	0.041	36.78	271858	1.12691e+07	30.6	4.57			146095	101616	1.03397e+07	7.18157e+06	1.16096e+07	1.04779e+07	Not Found	Not Found	Peak Found	Peak Found	High	High	High	High	1
FALSE	Master Protein	P25291	Pancreatic secretory granule membrane major glycoprotein GP2 [OS=Canis lupus familiaris]	13	FALSE	Canis (sp_canonical TaxID=9611_and_subtaxonomies)	6	82	6	509	56.7	5.62	232.57	6	stress response;transport;other biological processes	non-structural extracellular;plasma membrane;other membranes;other cytoplasmic organelle;other cell component	extracellular structural activity	Pf00100			GP2	P25291			0	0.239	36.51	1.82198e+07	6.46452e+07	7.64	3.46	8.52217e+06	9.29036e+06	7.92299e+06	8.59973e+06	5.85663e+07	4.49195e+07	6.39074e+07	6.23865e+07	High	High	High	High	High	High	High	High	1
FALSE	Master Protein	P50994	Annexin A4 [OS=Canis lupus familiaris]	10	FALSE	Canis (sp_canonical TaxID=9611_and_subtaxonomies)	3	6	3	319	35.8	5.92	21.65	3		other membranes;other cell component	other molecular function	Pf00191			ANXA4	P50994			0	0.123	33.24	107476	2.05381e+06	36.92	10.68	42991.8	80232	33469.1	68220	2.02023e+06	1.3353e+06	1.92719e+06	2.2053e+06	Peak Found	Peak Found	Peak Found	Peak Found	High	High	High	High	1
FALSE	Master Protein	P01785	Ig heavy chain V region MOO [OS=Canis lupus familiaris]	42	FALSE	Canis (sp_canonical TaxID=9611_and_subtaxonomies)	4	46	4	117	12.7	4.72	149.23	4	cell organization and biogenesis;stress response;transport;signal transduction;other biological processes	non-structural extracellular;plasma membrane;other membranes	signal transduction activity or receptor binding;other molecular function	Pf07686							0	0.324	32.65	6.15893e+07	6.1608e+07	7.38	5.15	2.96285e+07	3.32758e+07	2.61769e+07	2.91073e+07	5.67581e+07	4.13441e+07	6.73584e+07	5.70495e+07	High	High	High	High	High	High	High	High	1	Acetyl [N-Term]
FALSE	Master Protein	Q3YIX4	Phosphatidylethanolamine-binding protein 1 [OS=Canis lupus familiaris]	67	FALSE	Canis (sp_canonical TaxID=9611_and_subtaxonomies)	8	38	8	187	20.9	7.49	167.5	8	other biological processes	other cell component	enzyme regulator activity;other molecular function	Pf01161	477501	ENSCAFG00000009910; ENSCAFG00030025209	PEBP1	cfa:477501; Q3YIX4	MAP2K and MAPK activation; Negative regulation of MAPK pathway	EGFR1 signaling pathway	3	0.08	31.68	993643	1.51324e+07	29.28	3.11	364972	466983	468809	637821	1.42815e+07	1.02554e+07	1.53383e+07	1.31523e+07	High	Peak Found	High	High	High	High	High	High	1
FALSE	Master Protein	Q50KA9	Nucleoside diphosphate kinase A [OS=Canis lupus familiaris]	49	FALSE	Canis (sp_canonical TaxID=9611_and_subtaxonomies)	6	33	4	152	17.2	6.01	101.84	6	other metabolic processes;transport;developmental processes;other biological processes	nucleus;other cell component	kinase activity;other molecular function	Pf00334	480558	ENSCAFG00000023628; ENSCAFG00030013879; ENSCAFG00040025991; ENSCAFG00805007894; ENSCAFG00845015140	NME1	cfa:480558; Q50KA9	Interconversion of nucleotide di- and triphosphates; Azathioprine ADME; Ribavirin ADME		3	0.076	31.65	308644	5.7603e+06	46.06	4.78	162180	137757	138143	300450	5.45501e+06	3.70814e+06	6.03798e+06	5.18919e+06	Peak Found	Peak Found	High	Peak Found	High	High	High	High	1
FALSE	Master Protein	Q95MP7	Ferritin heavy chain [OS=Canis lupus familiaris]	15	FALSE	Canis (sp_canonical TaxID=9611_and_subtaxonomies)	3	8	3	183	21.3	5.88	13.66	3	transport;other biological processes	other cell component	other molecular function	Pf00210	100499480; 403631	ENSCAFG00030004568; ENSCAFG00040020799; ENSCAFG00805008422; ENSCAFG00805022326	FTH1	cfa:403631; Q53VC0; Q95MP7	Iron uptake and transport; Neutrophil degranulation; Golgi Associated Vesicle Biogenesis		3	0.116	30.19	270874	3.4236e+06	24.61	3.36	174432		83035.5	126141	3.31875e+06	2.36066e+06	3.41072e+06	3.00941e+06	Peak Found	Not Found	Peak Found	Peak Found	High	High	High	High	1
FALSE	Master Protein	P01784	Ig heavy chain V region GOM [OS=Canis lupus familiaris]	26	FALSE	Canis (sp_canonical TaxID=9611_and_subtaxonomies)	2	313	2	114	12.4	5.4	829.63	2	cell organization and biogenesis;stress response;transport;signal transduction;other biological processes	non-structural extracellular;plasma membrane;other membranes	signal transduction activity or receptor binding;other molecular function	Pf07686							0	0.612	29.15	9.63536e+08	1.33251e+09	8.88	2.89	5.16802e+08	5.03515e+08	3.62768e+08	4.86012e+08	1.24678e+09	8.84425e+08	1.38086e+09	1.21495e+09	High	High	High	High	High	High	High	High	1	Acetyl [N-Term]
FALSE	Master Protein	P19090	Colipase [OS=Canis lupus familiaris]	31	FALSE	Canis (sp_canonical TaxID=9611_and_subtaxonomies)	3	16	3	112	12	8.02	36.74	3	other metabolic processes;other biological processes	non-structural extracellular	enzyme regulator activity	Pf01114, Pf02740	403970		CLPS	cfa:403970; P19090			0	0.726	27.62	1.74389e+06	2.66939e+06	6.73	8.05	1.04924e+06	917249	712189	793697	2.59602e+06	2.00192e+06	2.44124e+06	2.34165e+06	High	High	High	High	High	High	High	High	1
FALSE	Master Protein	P63050	Ubiquitin-60S ribosomal protein L40 [OS=Canis lupus familiaris]	34	FALSE	Canis (sp_canonical TaxID=9611_and_subtaxonomies)	4	25	4	128	14.7	9.83	78.24	4	protein metabolism;other metabolic processes	plasma membrane;other membranes;cytosol;ER/Golgi;translational apparatus;nucleus;other cell component	other molecular function	Pf00240, Pf01020	403722	ENSCAFG00000014723; ENSCAFG00030016247; ENSCAFG00040016838; ENSCAFG00040023038; ENSCAFG00805020732; ENSCAFG00845020932	UBA52	cfa:403722; P63049; P63050; Q7JK34; Q9XSV1	UCH proteinases; DNA Damage Recognition in GG-NER; Neddylation; Antigen processing: Ubiquitination & Proteasome degradation; Stimuli-sensing channels; Downregulation of ERBB2 signaling; Deactivation of the beta-catenin transactivating complex; Endosomal Sorting Complex Required For Transport (ESCRT); Oxygen-dependent proline hydroxylation of Hypoxia-inducible Factor Alpha; Downregulation of SMAD2…		137	0.84	27.4	7.34334e+06	7.87541e+06	13.63	6.65	3.6579e+06	3.558e+06	3.87709e+06	3.62815e+06	8.05834e+06	5.13042e+06	7650537	7.42874e+06	High	High	High	High	High	High	High	High	1
FALSE	Master Protein	P55261	Carboxypeptidase B [OS=Canis lupus familiaris]	44	FALSE	Canis (sp_canonical TaxID=9611_and_subtaxonomies)	18	151	18	416	47.6	6.6	632.58	18	protein metabolism	non-structural extracellular;other cell component	other molecular function	Pf00246, Pf02244			CPB1	P55261			0	11.222	26.17	2.8669e+08	2.80902e+07	1.67	2.68	1.5479e+08	1.51625e+08	1.23953e+08	1.33193e+08	2.73824e+07	1.94148e+07	2.79185e+07	2.53943e+07	High	High	High	High	High	High	High	High	1
FALSE	Master Protein	P00011	Cytochrome c [OS=Canis lupus familiaris]	55	FALSE	Canis (sp_canonical TaxID=9611_and_subtaxonomies)	6	47	6	105	11.6	9.58	180.94	6	protein metabolism;other metabolic processes;other biological processes	other membranes;cytosol;mitochondrion;nucleus	other molecular function	Pf00034	475258	ENSCAFG00000057599; ENSCAFG00030004991; ENSCAFG00040008341; ENSCAFG00805010802; ENSCAFG00845010713	CYCS	cfa:475258; P00011	Pyroptosis; Respiratory electron transport; Detoxification of Reactive Oxygen Species; TP53 Regulates Metabolic Genes; Cytoprotection by HMOX1; Regulation of the apoptosome activity; Release of apoptotic factors from the mitochondria; Activation of caspases through apoptosome-mediated cleavage	FAS pathway and stress induction of HSP regulation	10	1.863	26.09	9.45067e+06	3.91795e+06	2.49	24.82	5.0485e+06	4.8211e+06	4.2305e+06	4.43488e+06	3.05621e+06	3.62627e+06	3.23647e+06	4.2849e+06	High	High	High	High	High	High	High	High	1
FALSE	Master Protein	P18466	DLA class I histocompatibility antigen, A9/A9 alpha chain [OS=Canis lupus familiaris]	19	FALSE	Canis (sp_canonical TaxID=9611_and_subtaxonomies)	5	28	5	362	40.4	5.87	90.82	5	other biological processes	non-structural extracellular;plasma membrane;other membranes		Pf00129, Pf06623, Pf07654							0	0.49	25.93	1.46799e+06	3.14196e+06	10.46	13.33	669225	782443	610701	727693	3.15407e+06	2.03611e+06	2.50728e+06	3.05191e+06	High	High	High	High	High	High	High	High	1
FALSE	Master Protein	P81708	Lysozyme C, milk isozyme [OS=Canis lupus familiaris]	46	FALSE	Canis (sp_canonical TaxID=9611_and_subtaxonomies)	4	26	4	129	14.5	8.29	109.19	4	other metabolic processes;stress response;other biological processes		other molecular function	Pf00062							0	0.569	25.37	1.31638e+06	2.30234e+06	6.69	2.93	758983	693252	554252	554630	2.15997e+06	1.54851e+06	2.41085e+06	2.09361e+06	High	High	High	High	High	High	High	High	1
FALSE	Master Protein	P06871	Cationic trypsin [OS=Canis lupus familiaris]	81	FALSE	Canis (sp_canonical TaxID=9611_and_subtaxonomies)	12	318	12	246	26.2	8.07	1331.69	12	protein metabolism;other biological processes	non-structural extracellular	other molecular function	Pf00089			PRSS1	P06871			0	12.436	25.13	1.68261e+09	1.39189e+08	2.84	1.08	9.32947e+08	8.50571e+08	7.54593e+08	7.67693e+08	1.31036e+08	9.61796e+07	1.37465e+08	1.26795e+08	High	High	High	High	High	High	High	High	1
FALSE	Master Protein	Q6EIZ1	Keratin, type II cytoskeletal 2 epidermal [OS=Canis lupus familiaris]	14	FALSE	Canis (sp_canonical TaxID=9611_and_subtaxonomies)	12	90	9	633	64.5	7.74	245.16	12	cell organization and biogenesis;other biological processes	cytoskeleton;other cell component	bone, tooth or skin structural activity	Pf00038, Pf16208			KRT2	Q6EIZ1			0	2.137	24.26	3.13163e+07	1.41319e+07	7.25	3.04	1.53143e+07	1.66401e+07	1.42607e+07	1.41088e+07	1.34482e+07	9.24349e+06	1.42419e+07	12849721	High	High	High	High	High	High	High	High	1
FALSE	Master Protein	P18470	DLA class II histocompatibility antigen, DR-1 beta chain [OS=Canis lupus familiaris]	19	FALSE	Canis (sp_canonical TaxID=9611_and_subtaxonomies)	4	40	4	266	30.1	6.15	146.07	4	cell organization and biogenesis;other biological processes	plasma membrane;other membranes;other cytoplasmic organelle	other molecular function	Pf00969, Pf07654						Cytokines and inflammatory response	1	0.207	23.7	3.5885e+06	1.43241e+07	7.17	7.9	2.06685e+06	1.6611e+06	1.60312e+06	1.61351e+06	1.52708e+07	9.79269e+06	13774061	1.31889e+07	High	High	High	High	High	High	High	High	1
FALSE	Master Protein	Q863J2	Trefoil factor 2 [OS=Canis lupus familiaris]	39	FALSE	Canis (sp_canonical TaxID=9611_and_subtaxonomies)	4	19	4	129	14.1	7.65	53.06	4	signal transduction;other biological processes	non-structural extracellular	signal transduction activity or receptor binding	Pf00088	403489		TFF2	cfa:403489; Q863J2			0	1.622	21.84	5.02477e+06	1.33157e+06	2.1	7.79	2.84059e+06	2.59589e+06	2.15667e+06	2.31513e+06	1.29356e+06	865208	1.2761e+06	1.36043e+06	High	High	High	High	Peak Found	High	High	Peak Found	1
FALSE	Master Protein	F1PAA9	Cadherin-1 [OS=Canis lupus familiaris]	26	FALSE	Canis (sp_canonical TaxID=9611_and_subtaxonomies)	18	229	18	885	97.7	4.81	906.98	18	cell adhesion;cell organization and biogenesis;developmental processes;other biological processes	plasma membrane;other membranes;ER/Golgi;other cytoplasmic organelle;other cell component	other molecular function	Pf00028, Pf01049, Pf08758	442858	ENSCAFG00030014198; ENSCAFG00040010861	CDH1	cfa:442858; F1PAA9	Apoptotic cleavage of cell adhesion proteins; Adherens junctions interactions; Degradation of the extracellular matrix; Integrin cell surface interactions; RHO GTPases activate IQGAPs	Cell cycle	6	0.342	21.22	8.67279e+07	2.54615e+08	2.79	0.49	4.75802e+07	4.4309e+07	3.70802e+07	4.24823e+07	2.35444e+08	1.74683e+08	2.54936e+08	2.34471e+08	High	High	High	High	High	High	High	High	1
FALSE	Master Protein	P54714	Triosephosphate isomerase [OS=Canis lupus familiaris]	78	FALSE	Canis (sp_canonical TaxID=9611_and_subtaxonomies)	14	140	14	249	26.7	7.33	531.13	14	other metabolic processes	cytosol	other molecular function	Pf00121	477711		TPI1	cfa:477711; P54714			0	0.103	20.91	5.99735e+06	6.01531e+07	14.41	3.64	3.00111e+06	2.76923e+06	3.13056e+06	3.04307e+06	5.97522e+07	40771262	6.06775e+07	5.46449e+07	High	High	High	High	High	High	High	High	1
FALSE	Master Protein	Q28895	NPC intracellular cholesterol transporter 2 [OS=Canis lupus familiaris]	42	FALSE	Canis (sp_canonical TaxID=9611_and_subtaxonomies)	5	37	5	149	16	8.02	117.76	5	other metabolic processes;transport	non-structural extracellular;ER/Golgi;other cytoplasmic organelle	other molecular function	Pf02221			NPC2	Q28895			0	0.563	20.5	7.70916e+06	1.37543e+07	4.06	0.76	4066479	4.05788e+06	3.50612e+06	3.50605e+06	1.28516e+07	9.41407e+06	1.36188e+07	1.26932e+07	High	High	High	High	High	High	High	High	1
FALSE	Master Protein	P60530	Hemoglobin subunit alpha [OS=Canis latrans]	27	FALSE	Canis (sp_canonical TaxID=9611_and_subtaxonomies)	3	16	3	142	15.4	8.06	53.6	3	transport	cytosol	other molecular function	Pf00042			HBA	P01952; P60530			0	0.152	17.07	506179	5.70984e+06	16.39	2.22	369636	251015	218101	235973	5.19563e+06	3.8788e+06	5.77382e+06	5.37379e+06	High	High	High	High	High	High	High	High	1
FALSE	Master Protein	Q50KA8	Nucleoside diphosphate kinase B [OS=Canis lupus familiaris]	54	FALSE	Canis (sp_canonical TaxID=9611_and_subtaxonomies)	6	31	4	152	17.4	7.99	93.05	6	protein metabolism;other metabolic processes;signal transduction;other biological processes	nucleus;other cell component	nucleic acid binding activity;kinase activity;other molecular function	Pf00334	480559	ENSCAFG00000050078	NME2	cfa:480559; Q50KA8			0	0.033	16	64985.9	2.87565e+06	43.31	19.65	35432.8	41652.3	13365.4		2.69807e+06	1.96009e+06	3.13721e+06	1.76827e+06	Peak Found	Peak Found	Peak Found	Not Found	High	High	High	High	1
FALSE	Master Protein	P01874	Ig mu chain C region [OS=Canis lupus familiaris]	8	FALSE	Canis (sp_canonical TaxID=9611_and_subtaxonomies)	2	33	2	450	48.9	6.13	89.45	2	other biological processes	ER/Golgi	other molecular function	Pf07654							0	0.277	12.22	2.11375e+07	7.83808e+07	12.08	5.38	1.32427e+07	1.14749e+07	8.63364e+06	8.58638e+06	7.03695e+07	5.58333e+07	8.28045e+07	6.79657e+07	High	High	High	High	High	High	High	High	1
FALSE	Master Protein	Q8HY81	Cathepsin S [OS=Canis lupus familiaris]	9	FALSE	Canis (sp_canonical TaxID=9611_and_subtaxonomies)	2	2	2	331	37.2	8.13	5.49	2	protein metabolism;other metabolic processes;other biological processes	non-structural extracellular;other cytoplasmic organelle;other cell component	other molecular function	Pf00112, Pf08246	403400		CTSS	cfa:403400; Q8HY81			0	0.172	11.48	161217	1.48882e+06	38.62	12.08	168746	80104.4	65860.4	77672.3	1.66734e+06	945995	1.55796e+06	1.30373e+06	Peak Found	Peak Found	Peak Found	Peak Found	High	Peak Found	Peak Found	High	1
FALSE	Master Protein	Q258K2	Myosin-9 [OS=Canis lupus familiaris]	2	FALSE	Canis (sp_canonical TaxID=9611_and_subtaxonomies)	2	12	2	1960	226.3	5.6	61.92	2	cell adhesion;cell cycle OR cell proliferation;cell organization and biogenesis;protein metabolism;transport;developmental processes;other biological processes	plasma membrane;other membranes;cytosol;cytoskeleton;ER/Golgi;nucleus;other cell component	signal transduction activity or receptor binding;cytoskeletal activity;other molecular function	Pf00063, Pf01576, Pf02736	481280		MYH9	cfa:481280; Q258K2			0	0.01			2.90854e+06		7.83					2.90056e+06	2.01063e+06	2.5727e+06	2.64845e+06	Not Found	Not Found	Not Found	Not Found	High	High	High	High	1
FALSE	Master Protein	E2QRY6	NAD(P)H-hydrate epimerase [OS=Canis lupus familiaris]	10	FALSE	Canis (sp_canonical TaxID=9611_and_subtaxonomies)	2	2	2	288	31.2	6.77	6.54	2	cell organization and biogenesis;other metabolic processes;transport;developmental processes;other biological processes	non-structural extracellular;mitochondrion	other molecular function	Pf03853			NAXE	E2QRY6			0	0.01			624154		29.22					635497	392038	706274	310498	Not Found	Not Found	Not Found	Not Found	High	Peak Found	High	Peak Found	1
FALSE	Master Protein	Q7YQC6	Heat shock 70 kDa protein 1 [OS=Canis lupus familiaris]	8	FALSE	Canis (sp_canonical TaxID=9611_and_subtaxonomies)	2	2	2	641	70	5.66	10.59	2	stress response;transport;other biological processes	plasma membrane;other membranes;cytosol;cytoskeleton;nucleus;other cell component	other molecular function	Pf00012	403612	ENSCAFG00845012950	HSPA1	cfa:403612; Q7YQC6; Q8WNS9			0	0.01			56967.6		127.03					258228	39132.9	6159.41		Not Found	Not Found	Not Found	Not Found	High	Peak Found	Peak Found	Not Found	1

## Sheet: UP 5
Checked	Master	Accession	Description	Abundance Ratio: (cronico) / (sano)	Coverage [%]	Contaminant	Marked as	# Peptides	# PSMs	# Unique Peptides	# AAs	MW [kDa]	calc. pI	Score Sequest HT: Sequest HT	# Peptides (by Search Engine): Sequest HT	Biological Process	Cellular Component	Molecular Function	Pfam IDs	Entrez Gene ID	Ensembl Gene ID	Gene Symbol	Gene ID	Reactome Pathways	WikiPathways	# Protein Pathway Groups	Abundance Ratio: (cronico) / (sano)	Abundance Ratio Variability [%]: (cronico) / (sano)	Abundances (Grouped): cronico	Abundances (Grouped): sano	Abundances (Grouped) CV [%]: cronico	Abundances (Grouped) CV [%]: sano	Abundance: F1: Sample, cronico	Abundance: F2: Sample, cronico	Abundance: F3: Sample, cronico	Abundance: F4: Sample, cronico	Abundance: F5: Sample, sano	Abundance: F6: Sample, sano	Abundance: F7: Sample, sano	Abundance: F8: Sample, sano	p value	Found in Sample: [S1] F1: Sample, cronico	Found in Sample: [S2] F2: Sample, cronico	Found in Sample: [S3] F3: Sample, cronico	Found in Sample: [S4] F4: Sample, cronico	Found in Sample: [S5] F5: Sample, sano	Found in Sample: [S6] F6: Sample, sano	Found in Sample: [S7] F7: Sample, sano	Found in Sample: [S8] F8: Sample, sano
FALSE	Master Protein	P55261	Carboxypeptidase B [OS=Canis lupus familiaris]	11.222	44	FALSE	Canis (sp_canonical TaxID=9611_and_subtaxonomies)	18	151	18	416	47.6	6.6	632.58	18	protein metabolism	non-structural extracellular;other cell component	other molecular function	Pf00246, Pf02244			CPB1	P55261			0	11.222	26.17	2.8669e+08	2.80902e+07	1.67	2.68	1.5479e+08	1.51625e+08	1.23953e+08	1.33193e+08	2.73824e+07	1.94148e+07	2.79185e+07	2.53943e+07	5.17855e-06	High	High	High	High	High	High	High	High
FALSE	Master Protein	P06871	Cationic trypsin [OS=Canis lupus familiaris]	12.436	81	FALSE	Canis (sp_canonical TaxID=9611_and_subtaxonomies)	12	318	12	246	26.2	8.07	1331.69	12	protein metabolism;other biological processes	non-structural extracellular	other molecular function	Pf00089			PRSS1	P06871			0	12.436	25.13	1.68261e+09	1.39189e+08	2.84	1.08	9.32947e+08	8.50571e+08	7.54593e+08	7.67693e+08	1.31036e+08	9.61796e+07	1.37465e+08	1.26795e+08	3.04413e-06	High	High	High	High	High	High	High	High
FALSE	Master Protein	Q867B0	Chymotrypsin-like elastase family member 1 [OS=Canis lupus familiaris]	100	79	FALSE	Canis (sp_canonical TaxID=9611_and_subtaxonomies)	16	375	16	258	27.9	8.46	1409.56	16	protein metabolism	non-structural extracellular	other molecular function	Pf00089			CELA1	Q867B0			0	100	124.69	1.18714e+09	3.05109e+06	2.46	8.54	6.65233e+08	6.13423e+08	5.09423e+08	5.35456e+08	2.78999e+06	2.14075e+06	2.58127e+06	2.8465e+06	3.55501e-06	High	High	High	High	Peak Found	High	High	Peak Found
FALSE	Master Protein	P00011	Cytochrome c [OS=Canis lupus familiaris]	1.863	55	FALSE	Canis (sp_canonical TaxID=9611_and_subtaxonomies)	6	47	6	105	11.6	9.58	180.94	6	protein metabolism;other metabolic processes;other biological processes	other membranes;cytosol;mitochondrion;nucleus	other molecular function	Pf00034	475258	ENSCAFG00000057599; ENSCAFG00030004991; ENSCAFG00040008341; ENSCAFG00805010802; ENSCAFG00845010713	CYCS	cfa:475258; P00011	Pyroptosis; Respiratory electron transport; Detoxification of Reactive Oxygen Species; TP53 Regulates Metabolic Genes; Cytoprotection by HMOX1; Regulation of the apoptosome activity; Release of apoptotic factors from the mitochondria; Activation of caspases through apoptosome-mediated cleavage	FAS pathway and stress induction of HSP regulation	10	1.863	26.09	9.45067e+06	3.91795e+06	2.49	24.82	5.0485e+06	4.8211e+06	4.2305e+06	4.43488e+06	3.05621e+06	3.62627e+06	3.23647e+06	4.2849e+06	0.0165485	High	High	High	High	High	High	High	High
FALSE	Master Protein	Q863J2	Trefoil factor 2 [OS=Canis lupus familiaris]	1.622	39	FALSE	Canis (sp_canonical TaxID=9611_and_subtaxonomies)	4	19	4	129	14.1	7.65	53.06	4	signal transduction;other biological processes	non-structural extracellular	signal transduction activity or receptor binding	Pf00088	403489		TFF2	cfa:403489; Q863J2			0	1.622	21.84	5.02477e+06	1.33157e+06	2.1	7.79	2.84059e+06	2.59589e+06	2.15667e+06	2.31513e+06	1.29356e+06	865208	1.2761e+06	1.36043e+06	0.000506449	High	High	High	High	Peak Found	High	High	Peak Found
[truncated: 2 more columns]

## Sheet: DOWN 31
Checked	Master	Accession	Description	Abundance Ratio: (cronico) / (sano)	Coverage [%]	Contaminant	Marked as	# Peptides	# PSMs	# Unique Peptides	# AAs	MW [kDa]	calc. pI	Score Sequest HT: Sequest HT	# Peptides (by Search Engine): Sequest HT	Biological Process	Cellular Component	Molecular Function	Pfam IDs	Entrez Gene ID	Ensembl Gene ID	Gene Symbol	Gene ID	Reactome Pathways	WikiPathways	# Protein Pathway Groups	Abundance Ratio: (cronico) / (sano)	Abundance Ratio Variability [%]: (cronico) / (sano)	Abundances (Grouped): cronico	Abundances (Grouped): sano	Abundances (Grouped) CV [%]: cronico	Abundances (Grouped) CV [%]: sano	Abundance: F1: Sample, cronico	Abundance: F2: Sample, cronico	Abundance: F3: Sample, cronico	Abundance: F4: Sample, cronico	Abundance: F5: Sample, sano	Abundance: F6: Sample, sano	Abundance: F7: Sample, sano	Abundance: F8: Sample, sano	p value	Found in Sample: [S1] F1: Sample, cronico	Found in Sample: [S2] F2: Sample, cronico	Found in Sample: [S3] F3: Sample, cronico	Found in Sample: [S4] F4: Sample, cronico	Found in Sample: [S5] F5: Sample, sano	Found in Sample: [S6] F6: Sample, sano	Found in Sample: [S7] F7: Sample, sano	Found in Sample: [S8] F8: Sample, sano
FALSE	Master Protein	O18840	Actin, cytoplasmic 1 [OS=Canis lupus familiaris]	0.129	57	TRUE	Canis (sp_canonical TaxID=9611_and_subtaxonomies)	15	94	15	375	41.7	5.48	258.86	15	cell organization and biogenesis;developmental processes;other biological processes	plasma membrane;other membranes;cytoskeleton;nucleus;other cell component	cytoskeletal activity;other molecular function	Pf00022	403580	ENSCAFG00000016020; ENSCAFG00030015381; ENSCAFG00040015695; ENSCAFG00805000771	ACTB	cfa:403580; O18840; Q11209; Q8SPX4; Q95164	RHO GTPases activate IQGAPs; RHO GTPases Activate Formins; Platelet degranulation ; MAP2K and MAPK activation; Regulation of actin dynamics for phagocytic cup formation; RHO GTPases Activate WASPs and WAVEs; RHOF GTPase cycle; Formation of annular gap junctions; EPH-ephrin mediated repulsion of cells; Clathrin-mediated endocytosis; EPHB-mediated forward signaling; VEGFA-VEGFR2 Pathway; Cell-extra…		17	0.129	74.15	1.40119e+08	2.14865e+08	5.74	7.34	7.79858e+07	7.06467e+07	5.44405e+07	6.65278e+07	2.16437e+08	1.554e+08	2.04078e+08	1.83885e+08	0.000133778	High	High	High	High	High	High	High	High
FALSE	Master Protein	P49822	Albumin [OS=Canis lupus familiaris]	0.019	71	FALSE	Canis (sp_canonical TaxID=9611_and_subtaxonomies)	45	475	45	608	68.6	5.69	1683.02	45	stress response;other biological processes	non-structural extracellular;other cell component	nucleic acid binding activity;other molecular function	Pf00273	403550		ALB	O77705; P49822; Q9TSZ4			0	0.019	53.06	2.89096e+07	1.72363e+09	7.24	2.39	1.73976e+07	1.38818e+07	1.27902e+07	1.31255e+07	1.60798e+09	1.18158e+09	1.6585e+09	1.60894e+09	1.04648e-05	High	High	High	High	High	High	High	High
FALSE	Master Protein	Q6TEQ7	Annexin A2 [OS=Canis lupus familiaris]	0.288	26	FALSE	Canis (sp_canonical TaxID=9611_and_subtaxonomies)	7	35	7	339	38.6	7.31	116.49	7	transport	non-structural extracellular;extracellular matrix;plasma membrane;other membranes;ER/Golgi;nucleus;other cytoplasmic organelle;other cell component	transporter activity;enzyme regulator activity;cytoskeletal activity;other molecular function	Pf00191	403435	ENSCAFG00030009412	ANXA2	cfa:403435; Q6TEQ7	Neutrophil degranulation; Dissolution of Fibrin Clot		2	0.288	70.87	602853	7.32816e+06	15.78	2.93	353192	296041	272211	208335	7.07449e+06	4.98609e+06	7.09148e+06	6.7796e+06	1.77708e-05	Peak Found	Peak Found	Peak Found	Peak Found	High	High	High	High
FALSE	Master Protein	P50994	Annexin A4 [OS=Canis lupus familiaris]	0.123	10	FALSE	Canis (sp_canonical TaxID=9611_and_subtaxonomies)	3	6	3	319	35.8	5.92	21.65	3		other membranes;other cell component	other molecular function	Pf00191			ANXA4	P50994			0	0.123	33.24	107476	2.05381e+06	36.92	10.68	42991.8	80232	33469.1	68220	2.02023e+06	1.3353e+06	1.92719e+06	2.2053e+06	7.12747e-05	Peak Found	Peak Found	Peak Found	Peak Found	High	High	High	High
FALSE	Master Protein	F1PAA9	Cadherin-1 [OS=Canis lupus familiaris]	0.342	26	FALSE	Canis (sp_canonical TaxID=9611_and_subtaxonomies)	18	229	18	885	97.7	4.81	906.98	18	cell adhesion;cell organization and biogenesis;developmental processes;other biological processes	plasma membrane;other membranes;ER/Golgi;other cytoplasmic organelle;other cell component	other molecular function	Pf00028, Pf01049, Pf08758	442858	ENSCAFG00030014198; ENSCAFG00040010861	CDH1	cfa:442858; F1PAA9	Apoptotic cleavage of cell adhesion proteins; Adherens junctions interactions; Degradation of the extracellular matrix; Integrin cell surface interactions; RHO GTPases activate IQGAPs	Cell cycle	6	0.342	21.22	8.67279e+07	2.54615e+08	2.79	0.49	4.75802e+07	4.4309e+07	3.70802e+07	4.24823e+07	2.35444e+08	1.74683e+08	2.54936e+08	2.34471e+08	4.66097e-05	High	High	High	High	High	High	High	High
FALSE	Master Protein	Q8HY81	Cathepsin S [OS=Canis lupus familiaris]	0.172	9	FALSE	Canis (sp_canonical TaxID=9611_and_subtaxonomies)	2	2	2	331	37.2	8.13	5.49	2	protein metabolism;other metabolic processes;other biological processes	non-structural extracellular;other cytoplasmic organelle;other cell component	other molecular function	Pf00112, Pf08246	403400		CTSS	cfa:403400; Q8HY81			0	0.172	11.48	161217	1.48882e+06	38.62	12.08	168746	80104.4	65860.4	77672.3	1.66734e+06	945995	1.55796e+06	1.30373e+06	0.000226484	Peak Found	Peak Found	Peak Found	Peak Found	High	Peak Found	Peak Found	High
FALSE	Master Protein	Q767J3	Deoxyribonuclease-1 [OS=Canis lupus familiaris]	0.6	64	FALSE	Canis (sp_canonical TaxID=9611_and_subtaxonomies)	11	103	11	284	31.5	5.45	476.26	11	DNA metabolism;other metabolic processes;other biological processes	non-structural extracellular;nucleus;other cell component	cytoskeletal activity;nucleic acid binding activity;other molecular function	Pf03372	403413	ENSCAFG00000019267; ENSCAFG00030003196; ENSCAFG00805016570; ENSCAFG00845002013	DNASE1	cfa:403413; Q767J3			0	0.6	49.97	2.03843e+07	2.76398e+07	4.92	3.47	1.03099e+07	1.07251e+07	8.59064e+06	9.81712e+06	2.49275e+07	1.97609e+07	2.82666e+07	2.4766e+07	0.00019845	High	High	High	High	High	High	High	High
FALSE	Master Protein	P49819	Dihydrolipoyl dehydrogenase, mitochondrial [OS=Canis lupus familiaris]	0.155	37	FALSE	Canis (sp_canonical TaxID=9611_and_subtaxonomies)	14	79	14	509	54.1	7.84	314.7	14	protein metabolism;other metabolic processes	cytoskeleton;mitochondrion;nucleus;other cell component	other molecular function	Pf02852, Pf07992	403978		DLD	cfa:403978; P49819			0	0.155	64.93	4.09885e+06	2.5191e+07	6.52	1.19	2.3308e+06	2.29949e+06	1.69211e+06	1.83018e+06	2.30481e+07	1.74104e+07	2.54027e+07	2.29432e+07	2.19209e-05	High	High	High	High	High	High	High	High
FALSE	Master Protein	O97578	Dipeptidyl peptidase 1 [OS=Canis lupus familiaris]	0.391	53	FALSE	Canis (sp_canonical TaxID=9611_and_subtaxonomies)	15	149	15	435	49.4	7.03	623.81	15	protein metabolism;other metabolic processes	non-structural extracellular;other cytoplasmic organelle	other molecular function	Pf00112, Pf08773	403458		CTSC	cfa:403458; O97578			0	0.391	41.07	1.78651e+07	4.45583e+07	2.92	2.17	9.91575e+06	9.44517e+06	7.56994e+06	8.04303e+06	4.15264e+07	3.11233e+07	4.30194e+07	4.07886e+07	3.35385e-05	High	High	High	High	High	High	High	High
FALSE	Master Protein	P18466	DLA class I histocompatibility antigen, A9/A9 alpha chain [OS=Canis lupus familiaris]	0.49	19	FALSE	Canis (sp_canonical TaxID=9611_and_subtaxonomies)	5	28	5	362	40.4	5.87	90.82	5	other biological processes	non-structural extracellular;plasma membrane;other membranes		Pf00129, Pf06623, Pf07654			DLA88				0	0.49	25.93	1.46799e+06	3.14196e+06	10.46	13.33	669225	782443	610701	727693	3.15407e+06	2.03611e+06	2.50728e+06	3.05191e+06	0.000271177	High	High	High	High	High	High	High	High
FALSE	Master Protein	P18470	DLA class II histocompatibility antigen, DR-1 beta chain [OS=Canis lupus familiaris]	0.207	19	FALSE	Canis (sp_canonical TaxID=9611_and_subtaxonomies)	4	40	4	266	30.1	6.15	146.07	4	cell organization and biogenesis;other biological processes	plasma membrane;other membranes;other cytoplasmic organelle	other molecular function	Pf00969, Pf07654						Cytokines and inflammatory response	1	0.207	23.7	3.5885e+06	1.43241e+07	7.17	7.9	2.06685e+06	1.6611e+06	1.60312e+06	1.61351e+06	1.52708e+07	9.79269e+06	13774061	1.31889e+07	6.91991e-05	High	High	High	High	High	High	High	High
FALSE	Master Protein	Q95MP7	Ferritin heavy chain [OS=Canis lupus familiaris]	0.116	15	FALSE	Canis (sp_canonical TaxID=9611_and_subtaxonomies)	3	8	3	183	21.3	5.88	13.66	3	transport;other biological processes	other cell component	other molecular function	Pf00210	100499480; 403631	ENSCAFG00030004568; ENSCAFG00040020799; ENSCAFG00805008422; ENSCAFG00805022326	FTH1	cfa:403631; Q53VC0; Q95MP7	Iron uptake and transport; Neutrophil degranulation; Golgi Associated Vesicle Biogenesis		3	0.116	30.19	270874	3.4236e+06	24.61	3.36	174432		83035.5	126141	3.31875e+06	2.36066e+06	3.41072e+06	3.00941e+06	0.000149786	Peak Found	Not Found	Peak Found	Peak Found	High	High	High	High
FALSE	Master Protein	Q28275	Fibronectin [OS=Canis lupus familiaris]	0.041	4	FALSE	Canis (sp_canonical TaxID=9611_and_subtaxonomies)	5	21	5	2208	243.1	5.99	80.44	5	cell adhesion;stress response;other biological processes	non-structural extracellular	nucleic acid binding activity;other molecular function	Pf00039, Pf00040, Pf00041		ENSCAFG00030010199	FN1	Q28275; Q28276			0	0.041	36.78	271858	1.12691e+07	30.6	4.57			146095	101616	1.03397e+07	7.18157e+06	1.16096e+07	1.04779e+07	0.00236613	Not Found	Not Found	Peak Found	Peak Found	High	High	High	High
FALSE	Master Protein	Q28259	Glyceraldehyde-3-phosphate dehydrogenase [OS=Canis lupus familiaris]	0.163	31	FALSE	Canis (sp_canonical TaxID=9611_and_subtaxonomies)	7	35	7	333	35.8	8.12	90.3	7	cell organization and biogenesis;protein metabolism;other metabolic processes;stress response;other biological processes	cytosol;cytoskeleton;nucleus;other cell component	cytoskeletal activity;other molecular function	Pf00044, Pf02800			GAPDH	Q28259; Q9N2D6			0	0.163	43.97	2.83428e+07	1.64613e+08	10.31	4.64	1.47136e+07	1.32671e+07	1.39894e+07	1.38625e+07	1.63815e+08	1.14883e+08	1.58157e+08	1.48471e+08	1.95089e-05	High	High	High	High	High	High	High	High
FALSE	Master Protein	P19006	Haptoglobin [OS=Canis lupus familiaris]	0.323	18	FALSE	Canis (sp_canonical TaxID=9611_and_subtaxonomies)	5	14	5	329	36.4	6.09	34.43	5	protein metabolism;other metabolic processes;stress response;other biological processes	non-structural extracellular	other molecular function	Pf00089			HP	P19006; Q9TRH6; Q9TRH7			0	0.323	116.85	1.21647e+06	2.48779e+06	28.71	12.56	797911	620257	295074	571125	2.59164e+06	1.90205e+06	2.22853e+06	2.04823e+06	0.000110139	High	High	High	Peak Found	High	High	High	High
FALSE	Master Protein	P60530	Hemoglobin subunit alpha [OS=Canis latrans]	0.152	27	FALSE	Canis (sp_canonical TaxID=9611_and_subtaxonomies)	3	16	3	142	15.4	8.06	53.6	3	transport	cytosol	other molecular function	Pf00042			HBA	P01952; P60530			0	0.152	17.07	506179	5.70984e+06	16.39	2.22	369636	251015	218101	235973	5.19563e+06	3.8788e+06	5.77382e+06	5.37379e+06	2.44357e-05	High	High	High	High	High	High	High	High
FALSE	Master Protein	P60524	Hemoglobin subunit beta [OS=Canis lupus familiaris]	0.119	42	FALSE	Canis (sp_canonical TaxID=9611_and_subtaxonomies)	5	23	5	146	16	8.05	58.95	5	other metabolic processes;transport;other biological processes	cytosol;other cell component	other molecular function	Pf00042			HBB	P02056; P60524			0	0.119	106	634160	7.53974e+06	52.9	2.7	438064	351740	253520	62633.8	7.03173e+06	5.45779e+06	7.51991e+06	6.89692e+06	7.29857e-06	High	High	High	High	High	High	High	High
FALSE	Master Protein	P01784	Ig heavy chain V region GOM [OS=Canis lupus familiaris]	0.612	26	FALSE	Canis (sp_canonical TaxID=9611_and_subtaxonomies)	2	313	2	114	12.4	5.4	829.63	2	cell organization and biogenesis;stress response;transport;signal transduction;other biological processes	non-structural extracellular;plasma membrane;other membranes	signal transduction activity or receptor binding;other molecular function	Pf07686							0	0.612	29.15	9.63536e+08	1.33251e+09	8.88	2.89	5.16802e+08	5.03515e+08	3.62768e+08	4.86012e+08	1.24678e+09	8.84425e+08	1.38086e+09	1.21495e+09	0.000671843	High	High	High	High	High	High	High	High
FALSE	Master Protein	P01785	Ig heavy chain V region MOO [OS=Canis lupus familiaris]	0.324	42	FALSE	Canis (sp_canonical TaxID=9611_and_subtaxonomies)	4	46	4	117	12.7	4.72	149.23	4	cell organization and biogenesis;stress response;transport;signal transduction;other biological processes	non-structural extracellular;plasma membrane;other membranes	signal transduction activity or receptor binding;other molecular function	Pf07686							0	0.324	32.65	6.15893e+07	6.1608e+07	7.38	5.15	2.96285e+07	3.32758e+07	2.61769e+07	2.91073e+07	5.67581e+07	4.13441e+07	6.73584e+07	5.70495e+07	0.00334576	High	High	High	High	High	High	High	High
FALSE	Master Protein	P01618	Ig kappa chain V region GOM [OS=Canis lupus familiaris]	0.386	34	FALSE	Canis (sp_canonical TaxID=9611_and_subtaxonomies)	2	27	2	108	12	6.61	107.94	2	other biological processes	non-structural extracellular;other cell component		Pf07686							0	0.386	122.87	4.62303e+07	2.62649e+08	5.73	3.55	2.71431e+07	2.22965e+07	2.01685e+07	2.12859e+07	2.38876e+08	1.84688e+08	2.74893e+08	2.34452e+08	2.85305e-05	High	High	High	High	High	High	High	High
FALSE	Master Protein	P01874	Ig mu chain C region [OS=Canis lupus familiaris]	0.277	8	FALSE	Canis (sp_canonical TaxID=9611_and_subtaxonomies)	2	33	2	450	48.9	6.13	89.45	2	other biological processes	ER/Golgi	other molecular function	Pf07654							0	0.277	12.22	2.11375e+07	7.83808e+07	12.08	5.38	1.32427e+07	1.14749e+07	8.63364e+06	8.58638e+06	7.03695e+07	5.58333e+07	8.28045e+07	6.79657e+07	4.60161e-05	High	High	High	High	High	High	High	High
FALSE	Master Protein	P81708	Lysozyme C, milk isozyme [OS=Canis lupus familiaris]	0.569	46	FALSE	Canis (sp_canonical TaxID=9611_and_subtaxonomies)	4	26	4	129	14.5	8.29	109.19	4	other metabolic processes;stress response;other biological processes		other molecular function	Pf00062							0	0.569	25.37	1.31638e+06	2.30234e+06	6.69	2.93	758983	693252	554252	554630	2.15997e+06	1.54851e+06	2.41085e+06	2.09361e+06	0.00029316	High	High	High	High	High	High	High	High
FALSE	Master Protein	Q258K2	Myosin-9 [OS=Canis lupus familiaris]	0.01	2	FALSE	Canis (sp_canonical TaxID=9611_and_subtaxonomies)	2	12	2	1960	226.3	5.6	61.92	2	cell adhesion;cell cycle OR cell proliferation;cell organization and biogenesis;protein metabolism;transport;developmental processes;other biological processes	plasma membrane;other membranes;cytosol;cytoskeleton;ER/Golgi;nucleus;other cell component	signal transduction activity or receptor binding;cytoskeletal activity;other molecular function	Pf00063, Pf01576, Pf02736	481280		MYH9	cfa:481280; Q258K2			0	0.01			2.90854e+06		7.83					2.90056e+06	2.01063e+06	2.5727e+06	2.64845e+06	#DIV/0!	Not Found	Not Found	Not Found	Not Found	High	High	High	High
FALSE	Master Protein	Q28895	NPC intracellular cholesterol transporter 2 [OS=Canis lupus familiaris]	0.563	42	FALSE	Canis (sp_canonical TaxID=9611_and_subtaxonomies)	5	37	5	149	16	8.02	117.76	5	other metabolic processes;transport	non-structural extracellular;ER/Golgi;other cytoplasmic organelle	other molecular function	Pf02221			NPC2	Q28895			0	0.563	20.5	7.70916e+06	1.37543e+07	4.06	0.76	4066479	4.05788e+06	3.50612e+06	3.50605e+06	1.28516e+07	9.41407e+06	1.36188e+07	1.26932e+07	0.000116646	High	High	High	High	High	High	High	High
FALSE	Master Protein	Q50KA9	Nucleoside diphosphate kinase A [OS=Canis lupus familiaris]	0.076	49	FALSE	Canis (sp_canonical TaxID=9611_and_subtaxonomies)	6	33	4	152	17.2	6.01	101.84	6	other metabolic processes;transport;developmental processes;other biological processes	nucleus;other cell component	kinase activity;other molecular function	Pf00334	480558	ENSCAFG00000023628; ENSCAFG00030013879; ENSCAFG00040025991; ENSCAFG00805007894; ENSCAFG00845015140	NME1	cfa:480558; Q50KA9	Interconversion of nucleotide di- and triphosphates; Azathioprine ADME; Ribavirin ADME		3	0.076	31.65	308644	5.7603e+06	46.06	4.78	162180	137757	138143	300450	5.45501e+06	3.70814e+06	6.03798e+06	5.18919e+06	6.217e-05	Peak Found	Peak Found	High	Peak Found	High	High	High	High
FALSE	Master Protein	Q50KA8	Nucleoside diphosphate kinase B [OS=Canis lupus familiaris]	0.033	54	FALSE	Canis (sp_canonical TaxID=9611_and_subtaxonomies)	6	31	4	152	17.4	7.99	93.05	6	protein metabolism;other metabolic processes;signal transduction;other biological processes	nucleus;other cell component	nucleic acid binding activity;kinase activity;other molecular function	Pf00334	480559	ENSCAFG00000050078	NME2	cfa:480559; Q50KA8			0	0.033	16	64985.9	2.87565e+06	43.31	19.65	35432.8	41652.3	13365.4		2.69807e+06	1.96009e+06	3.13721e+06	1.76827e+06	0.00154274	Peak Found	Peak Found	Peak Found	Not Found	High	High	High	High
FALSE	Master Protein	P25291	Pancreatic secretory granule membrane major glycoprotein GP2 [OS=Canis lupus familiaris]	0.239	13	FALSE	Canis (sp_canonical TaxID=9611_and_subtaxonomies)	6	82	6	509	56.7	5.62	232.57	6	stress response;transport;other biological processes	non-structural extracellular;plasma membrane;other membranes;other cytoplasmic organelle;other cell component	extracellular structural activity	Pf00100			GP2	P25291			0	0.239	36.51	1.82198e+07	6.46452e+07	7.64	3.46	8.52217e+06	9.29036e+06	7.92299e+06	8.59973e+06	5.85663e+07	4.49195e+07	6.39074e+07	6.23865e+07	2.90729e-05	High	High	High	High	High	High	High	High
FALSE	Master Protein	Q3YIX4	Phosphatidylethanolamine-binding protein 1 [OS=Canis lupus familiaris]	0.08	67	FALSE	Canis (sp_canonical TaxID=9611_and_subtaxonomies)	8	38	8	187	20.9	7.49	167.5	8	other biological processes	other cell component	enzyme regulator activity;other molecular function	Pf01161	477501	ENSCAFG00000009910; ENSCAFG00030025209	PEBP1	cfa:477501; Q3YIX4	MAP2K and MAPK activation; Negative regulation of MAPK pathway	EGFR1 signaling pathway	3	0.08	31.68	993643	1.51324e+07	29.28	3.11	364972	466983	468809	637821	1.42815e+07	1.02554e+07	1.53383e+07	1.31523e+07	2.41801e-05	High	Peak Found	High	High	High	High	High	High
FALSE	Master Protein	Q8WNN6	Superoxide dismutase [Cu-Zn] [OS=Canis lupus familiaris]	0.395	46	FALSE	Canis (sp_canonical TaxID=9611_and_subtaxonomies)	6	214	6	153	15.9	6.11	775.73	6	other metabolic processes;stress response	cytosol;mitochondrion;nucleus;other cytoplasmic organelle	other molecular function	Pf00080	403559		SOD1	cfa:403559; Q8WNN6			0	0.395	71.48	1.00006e+08	2.78654e+08	9.54	4.24	4.95944e+07	4.84823e+07	4.8014e+07	4.93828e+07	2.57701e+08	2.03088e+08	2.80518e+08	2.44699e+08	1.88482e-05	High	High	High	High	High	High	High	High
FALSE	Master Protein	P48300	Tissue alpha-L-fucosidase [OS=Canis lupus familiaris]	0.251	50	FALSE	Canis (sp_canonical TaxID=9611_and_subtaxonomies)	15	76	15	465	53.7	6.74	244.27	15	other metabolic processes	other cytoplasmic organelle	other molecular function	Pf01120, Pf16757	403929		FUCA1	cfa:403929; P48300			0	0.251	49.16	4.35418e+06	1.90793e+07	6.51	2.39	2.51849e+06	2.20212e+06	1.90901e+06	1.84049e+06	1.75313e+07	1.32791e+07	1.97687e+07	1.72337e+07	3.4892e-05	High	High	High	High	High	High	High	High
FALSE	Master Protein	P54714	Triosephosphate isomerase [OS=Canis lupus familiaris]	0.103	78	FALSE	Canis (sp_canonical TaxID=9611_and_subtaxonomies)	14	140	14	249	26.7	7.33	531.13	14	other metabolic processes	cytosol	other molecular function	Pf00121	477711		TPI1	cfa:477711; P54714			0	0.103	20.91	5.99735e+06	6.01531e+07	14.41	3.64	3.00111e+06	2.76923e+06	3.13056e+06	3.04307e+06	5.97522e+07	40771262	6.06775e+07	5.46449e+07	3.18792e-05	High	High	High	High	High	High	High	High
[truncated: 2 more columns]

## Sheet: Foglio1
P55261
P06871
Q867B0
P00011
Q863J2
O18840
P49822
Q6TEQ7
P50994
F1PAA9
Q8HY81
Q767J3
P49819
O97578
P18466
P18470
Q95MP7
Q28275
Q28259
P19006
P60530
P60524
P01784
P01785
P01618
P01874
P81708
Q258K2
Q28895
Q50KA9
Q50KA8
P25291
Q3YIX4
Q8WNN6
P48300
P54714
