# Supplementary material for: Fecal Proteome Profile in Dogs Suffering from Different Hepatobiliary Disorders and Comparison with Controls
Source: Animals (Basel). 2023 Jul 18;13(14):2343. doi: 10.3390/ani13142343 (PMC10376375; doi:10.3390/ani13142343)
Supplement: Supplementary file 1 [file animals-13-02343-s001.zip › Supplementary Table S3 CHD vs DHD.xlsx]

## Sheet: Proteins
Checked	Master	Accession	Description	Coverage [%]	Contaminant	Marked as	# Peptides	# PSMs	# Unique Peptides	# AAs	MW [kDa]	calc. pI	Score Sequest HT: Sequest HT	# Peptides (by Search Engine): Sequest HT	Biological Process	Cellular Component	Molecular Function	Pfam IDs	Entrez Gene ID	Ensembl Gene ID	Gene Symbol	Gene ID	Reactome Pathways	WikiPathways	# Protein Pathway Groups	Abundance Ratio: (cronico) / (malato)	Abundance Ratio Variability [%]: (cronico) / (malato)	Abundances (Grouped): cronico	Abundances (Grouped): malato	Abundances (Grouped) CV [%]: cronico	Abundances (Grouped) CV [%]: malato	Abundance: F1: Sample, cronico	Abundance: F2: Sample, cronico	Abundance: F3: Sample, cronico	Abundance: F4: Sample, cronico	Abundance: F9: Sample, malato	Abundance: F10: Sample, malato	Abundance: F11: Sample, malato	Abundance: F12: Sample, malato	Found in Sample: [S1] F1: Sample, cronico	Found in Sample: [S2] F2: Sample, cronico	Found in Sample: [S3] F3: Sample, cronico	Found in Sample: [S4] F4: Sample, cronico	Found in Sample: [S9] F9: Sample, malato	Found in Sample: [S10] F10: Sample, malato	Found in Sample: [S11] F11: Sample, malato	Found in Sample: [S12] F12: Sample, malato	# Protein Groups	Modifications
FALSE	Master Protein	Q3YIX4	Phosphatidylethanolamine-binding protein 1 [OS=Canis lupus familiaris]	12	FALSE	Canis (sp_canonical TaxID=9611_and_subtaxonomies)	2	4	2	187	20.9	7.49	3.57	2	other biological processes	other cell component	enzyme regulator activity;other molecular function	Pf01161	477501	ENSCAFG00000009910; ENSCAFG00030025209	PEBP1	cfa:477501; Q3YIX4	MAP2K and MAPK activation; Negative regulation of MAPK pathway	EGFR1 signaling pathway	3	100		428874		28.7		251848	224661	205261	356224					High	High	High	High	Not Found	Not Found	Not Found	Not Found	1
FALSE	Master Protein	Q867B0	Chymotrypsin-like elastase family member 1 [OS=Canis lupus familiaris]	79	FALSE	Canis (sp_canonical TaxID=9611_and_subtaxonomies)	16	482	16	258	27.9	8.46	1946.14	16	protein metabolism	non-structural extracellular	other molecular function	Pf00089			CELA1	Q867B0			0	10.749	81.71	1.08006e+09	9.10259e+07	2.84	2.81	6.65109e+08	6.13423e+08	5.09423e+08	5.35456e+08	9.00302e+07	8.6285e+07	8.80839e+07	8.64291e+07	High	High	High	High	High	High	High	High	1
FALSE	Master Protein	Q6EIZ1	Keratin, type II cytoskeletal 2 epidermal [OS=Canis lupus familiaris]	14	FALSE	Canis (sp_canonical TaxID=9611_and_subtaxonomies)	13	98	10	633	64.5	7.74	244.88	13	cell organization and biogenesis;other biological processes	cytoskeleton;other cell component	bone, tooth or skin structural activity	Pf00038, Pf16208			KRT2	Q6EIZ1			0	5.052	72.89	2.87572e+07	4.74862e+06	6.81	7.01	1.54647e+07	1.67981e+07	1.43998e+07	1.42187e+07	4.02208e+06	4.50033e+06	4.77839e+06	4.70153e+06	High	High	High	High	High	High	High	High	1
FALSE	Master Protein	Q767J3	Deoxyribonuclease-1 [OS=Canis lupus familiaris]	64	FALSE	Canis (sp_canonical TaxID=9611_and_subtaxonomies)	11	66	11	284	31.5	5.45	255.3	11	DNA metabolism;other metabolic processes;other biological processes	non-structural extracellular;nucleus;other cell component	cytoskeletal activity;nucleic acid binding activity;other molecular function	Pf03372	403413	ENSCAFG00000019267; ENSCAFG00030003196; ENSCAFG00805016570; ENSCAFG00845002013	DNASE1	cfa:403413; Q767J3			0	5.046	113.88	1.85456e+07	4.89805e+06	4.52	9.19	1.03099e+07	1.07251e+07	8.59064e+06	9.81712e+06	5.37023e+06	4.70991e+06	4.5314e+06	4.58457e+06	High	High	High	High	High	High	High	High	1
FALSE	Master Protein	O18740	Keratin, type I cytoskeletal 9 [OS=Canis lupus familiaris]	6	FALSE	Canis (sp_canonical TaxID=9611_and_subtaxonomies)	4	24	3	786	76.3	5.95	32.25	4	cell organization and biogenesis;other biological processes	cytoskeleton	other molecular function	Pf00038			KRT9	O18740			0	4.788	21.2	1.04248e+07	2.05044e+06	6.91	9.88	6.41424e+06	5.41215e+06	5.28873e+06	5.1341e+06	2.2926e+06	1.98074e+06	2024217	1.80935e+06	High	High	High	High	Peak Found	High	High	Peak Found	1
FALSE	Master Protein	Q6EIZ0	Keratin, type I cytoskeletal 10 [OS=Canis lupus familiaris]	29	FALSE	Canis (sp_canonical TaxID=9611_and_subtaxonomies)	24	255	23	568	57.7	5.15	801.1	24	cell organization and biogenesis;other biological processes	non-structural extracellular;cytoskeleton;other cell component	bone, tooth or skin structural activity;other molecular function	Pf00038	491006	ENSCAFG00000016007; ENSCAFG00030016765	KRT10	Q6EIZ0	Formation of the cornified envelope		2	3.137	80.96	1.39471e+08	3.31851e+07	3.37	2.76	8.19301e+07	7.44753e+07	6.75126e+07	7.19438e+07	3.25007e+07	3.21662e+07	3.20752e+07	3.08143e+07	High	High	High	High	High	High	High	High	1
FALSE	Master Protein	P54714	Triosephosphate isomerase [OS=Canis lupus familiaris]	78	FALSE	Canis (sp_canonical TaxID=9611_and_subtaxonomies)	13	71	13	249	26.7	7.33	224.07	13	other metabolic processes	cytosol	other molecular function	Pf00121	477711		TPI1	cfa:477711; P54714			0	2.915	81.72	4.59885e+06	1.81299e+06	7.69	8.24	2.6386e+06	2.28219e+06	2.26934e+06	2.42881e+06	1.69809e+06	1.60611e+06	2.04154e+06	1.74487e+06	High	High	High	High	High	High	High	High	1
FALSE	Master Protein	P55261	Carboxypeptidase B [OS=Canis lupus familiaris]	44	FALSE	Canis (sp_canonical TaxID=9611_and_subtaxonomies)	18	188	18	416	47.6	6.6	786.04	18	protein metabolism	non-structural extracellular;other cell component	other molecular function	Pf00246, Pf02244			CPB1	P55261			0	2.774	100.75	2.61242e+08	8.26778e+07	1.38	2.36	1.54744e+08	1.51582e+08	1.23953e+08	1.33193e+08	8.23213e+07	7.81532e+07	8.32771e+07	7.74685e+07	High	High	High	High	High	High	High	High	1
FALSE	Master Protein	Q6EIY9	Keratin, type II cytoskeletal 1 [OS=Canis lupus familiaris]	22	FALSE	Canis (sp_canonical TaxID=9611_and_subtaxonomies)	18	176	15	619	63.8	7.84	597.52	18	cell organization and biogenesis	plasma membrane;other membranes;cytoskeleton;other cell component	other molecular function	Pf00038, Pf16208, Pf16210	444857		KRT1	cfa:444857; Q6EIY9			0	2.657	52.7	9.18792e+07	2.77669e+07	2.91	9.75	5.2825e+07	5.10159e+07	4.49444e+07	4.77921e+07	2.52134e+07	2.78531e+07	3.18045e+07	2.43686e+07	High	High	High	High	High	High	High	High	1
FALSE	Master Protein	P06871	Cationic trypsin [OS=Canis lupus familiaris]	81	FALSE	Canis (sp_canonical TaxID=9611_and_subtaxonomies)	12	402	12	246	26.2	8.07	1673.1	12	protein metabolism;other biological processes	non-structural extracellular	other molecular function	Pf00089			PRSS1	P06871			0	2.559	46.1	1.53942e+09	5.71437e+08	3	4.25	9.33155e+08	8.50765e+08	7.54747e+08	7.67876e+08	5.43756e+08	5.34993e+08	6.16085e+08	5.41334e+08	High	High	High	High	High	High	High	High	1
FALSE	Master Protein	Q5XWD5	Cobalamin binding intrinsic factor [OS=Canis lupus familiaris]	36	FALSE	Canis (sp_canonical TaxID=9611_and_subtaxonomies)	9	107	9	417	45	5.78	394.51	9	transport	non-structural extracellular;plasma membrane;other membranes;other cytoplasmic organelle;other cell component	other molecular function	Pf01122, Pf14478	449477	ENSCAFG00845019472	CBLIF	cfa:449477; Q5XWD5			0	1.824	84.57	2.23307e+07	7.87476e+06	5.21	10.26	1.36605e+07	1.22288e+07	1.09297e+07	1.05786e+07	8.25757e+06	7.84312e+06	6.81899e+06	7.11625e+06	High	High	High	High	High	High	High	High	1
FALSE	Master Protein	P19090	Colipase [OS=Canis lupus familiaris]	31	FALSE	Canis (sp_canonical TaxID=9611_and_subtaxonomies)	3	20	3	112	12	8.02	50.73	3	other metabolic processes;other biological processes	non-structural extracellular	enzyme regulator activity	Pf01114, Pf02740	403970		CLPS	cfa:403970; P19090			0	1.755	32.57	1.58766e+06	752380	7.21	3.54	1.04924e+06	917249	712189	793697	729018	697250	791832	699955	High	High	High	High	High	High	High	High	1
FALSE	Master Protein	P49819	Dihydrolipoyl dehydrogenase, mitochondrial [OS=Canis lupus familiaris]	30	FALSE	Canis (sp_canonical TaxID=9611_and_subtaxonomies)	11	34	11	509	54.1	7.84	73.93	11	protein metabolism;other metabolic processes	cytoskeleton;mitochondrion;nucleus;other cell component	other molecular function	Pf02852, Pf07992	403978		DLD	cfa:403978; P49819			0	1.556	133.63	2.92243e+06	1.96098e+06	9.78	6.28	1.83569e+06	1.80509e+06	1.30759e+06	1.32244e+06	1.90396e+06	1.94756e+06	1.92907e+06	1.66489e+06	High	High	High	High	High	High	High	High	1
FALSE	Master Protein	P06872	Anionic trypsin [OS=Canis lupus familiaris]	60	FALSE	Canis (sp_canonical TaxID=9611_and_subtaxonomies)	8	258	8	247	26.4	4.83	1273.19	8	protein metabolism;other metabolic processes;other biological processes	non-structural extracellular	other molecular function	Pf00089							0	1.433	78.58	3.467e+08	1.98837e+08	3.2	2.77	2.04894e+08	1.96529e+08	1.69167e+08	1.68787e+08	2.00139e+08	1.89133e+08	1.97703e+08	1.88146e+08	High	High	High	High	High	High	High	High	1
FALSE	Master Protein	Q28259	Glyceraldehyde-3-phosphate dehydrogenase [OS=Canis lupus familiaris]	16	FALSE	Canis (sp_canonical TaxID=9611_and_subtaxonomies)	5	32	5	333	35.8	8.12	63.83	5	cell organization and biogenesis;protein metabolism;other metabolic processes;stress response;other biological processes	cytosol;cytoskeleton;nucleus;other cell component	cytoskeletal activity;other molecular function	Pf00044, Pf02800			GAPDH	Q28259; Q9N2D6			0	1.354	37.77	2.59445e+07	1.74932e+07	9.95	5.6	1.47136e+07	1.32671e+07	1.39365e+07	1.38625e+07	1.70599e+07	1.55695e+07	1.86121e+07	1.61695e+07	High	High	High	High	High	High	High	High	1
FALSE	Master Protein	Q9TU53	Cubilin [OS=Canis lupus familiaris]	4	FALSE	Canis (sp_canonical TaxID=9611_and_subtaxonomies)	8	23	8	3620	397.2	5.44	64.38	8	other metabolic processes;transport	plasma membrane;other membranes;other cytoplasmic organelle;other cell component	other molecular function	Pf00008, Pf00431, Pf07645, Pf12947	403767		CUBN	cfa:403767; Q9TU53			0	1.255	35.12	921979	800471	18.42	26.32	522455	714767	414951	493020	622213	597655	983585	983727	High	High	High	High	High	High	High	High	1
FALSE	Master Protein	O18840	Actin, cytoplasmic 1 [OS=Canis lupus familiaris]	25	TRUE	Canis (sp_canonical TaxID=9611_and_subtaxonomies)	8	44	8	375	41.7	5.48	101.86	8	cell organization and biogenesis;developmental processes;other biological processes	plasma membrane;other membranes;cytoskeleton;nucleus;other cell component	cytoskeletal activity;other molecular function	Pf00022	403580	ENSCAFG00000016020; ENSCAFG00030015381; ENSCAFG00040015695; ENSCAFG00805000771	ACTB	cfa:403580; O18840; Q11209; Q8SPX4; Q95164	RHO GTPases activate IQGAPs; RHO GTPases Activate Formins; Platelet degranulation ; MAP2K and MAPK activation; Regulation of actin dynamics for phagocytic cup formation; RHO GTPases Activate WASPs and WAVEs; RHOF GTPase cycle; Formation of annular gap junctions; EPH-ephrin mediated repulsion of cells; Clathrin-mediated endocytosis; EPHB-mediated forward signaling; VEGFA-VEGFR2 Pathway; Cell-extra…		17	1.153	29.42	4.28835e+06	3.23131e+06	8.46	6.69	2.2727e+06	2.3897e+06	2.23407e+06	2.22262e+06	2.77857e+06	3.02044e+06	3.40471e+06	3.11138e+06	High	High	High	High	High	High	High	High	1
FALSE	Master Protein	P04813	Chymotrypsinogen 2 [OS=Canis lupus familiaris]	46	FALSE	Canis (sp_canonical TaxID=9611_and_subtaxonomies)	7	98	7	263	27.8	7.2	467.74	7	protein metabolism;other biological processes	non-structural extracellular	other molecular function	Pf00089	479649	ENSCAFG00000020084; ENSCAFG00030002402; ENSCAFG00040012242; ENSCAFG00805009369; ENSCAFG00845024500	CTRB1	cfa:479649; P04813	Activation of Matrix Metalloproteinases; Uptake of dietary cobalamins into enterocytes		2	1.144	136.36	3.85471e+07	1.98518e+07	7.88	3.33	2.59314e+07	2.16375e+07	1.83959e+07	1.86554e+07	1.89648e+07	1.89279e+07	1.86945e+07	1.90562e+07	High	High	High	High	High	High	High	High	1
FALSE	Master Protein	P63050	Ubiquitin-60S ribosomal protein L40 [OS=Canis lupus familiaris]	34	FALSE	Canis (sp_canonical TaxID=9611_and_subtaxonomies)	4	30	4	128	14.7	9.83	88.74	4	protein metabolism;other metabolic processes	plasma membrane;other membranes;cytosol;ER/Golgi;translational apparatus;nucleus;other cell component	other molecular function	Pf00240, Pf01020	403722	ENSCAFG00000014723; ENSCAFG00030016247; ENSCAFG00040016838; ENSCAFG00040023038; ENSCAFG00805020732; ENSCAFG00845020932	UBA52	cfa:403722; P63049; P63050; Q7JK34; Q9XSV1	UCH proteinases; DNA Damage Recognition in GG-NER; Neddylation; Antigen processing: Ubiquitination & Proteasome degradation; Stimuli-sensing channels; Downregulation of ERBB2 signaling; Deactivation of the beta-catenin transactivating complex; Endosomal Sorting Complex Required For Transport (ESCRT); Oxygen-dependent proline hydroxylation of Hypoxia-inducible Factor Alpha; Downregulation of SMAD2…		137	0.988	65.06	7.01161e+06	8.87284e+06	11.02	6.95	3.85416e+06	3.72565e+06	3.87709e+06	3.81119e+06	8.73301e+06	8.86475e+06	8.61036e+06	7.50448e+06	High	High	High	High	High	High	High	High	1
FALSE	Master Protein	Q28895	NPC intracellular cholesterol transporter 2 [OS=Canis lupus familiaris]	66	FALSE	Canis (sp_canonical TaxID=9611_and_subtaxonomies)	8	53	8	149	16	8.02	174.39	8	other metabolic processes;transport	non-structural extracellular;ER/Golgi;other cytoplasmic organelle	other molecular function	Pf02221			NPC2	Q28895			0	0.982	79.94	7.07031e+06	1.01609e+07	3.64	9.39	4.11223e+06	4.07238e+06	3.51953e+06	3.50605e+06	1.09224e+07	9.58104e+06	1.02765e+07	8.58992e+06	High	High	High	High	High	High	High	High	1
FALSE	Master Protein	Q50KA9	Nucleoside diphosphate kinase A [OS=Canis lupus familiaris]	24	FALSE	Canis (sp_canonical TaxID=9611_and_subtaxonomies)	3	12	1	152	17.2	6.01	28.32	3	other metabolic processes;transport;developmental processes;other biological processes	nucleus;other cell component	kinase activity;other molecular function	Pf00334	480558	ENSCAFG00000023628; ENSCAFG00030013879; ENSCAFG00040025991; ENSCAFG00805007894; ENSCAFG00845015140	NME1	cfa:480558; Q50KA9	Interconversion of nucleotide di- and triphosphates; Azathioprine ADME; Ribavirin ADME		3	0.91	25.45	28505.2	31312.3	14.67	21.82	15202.8	18030.7	15021.4	12176.9	23396.7	38633.6	34329.9	26954.5	Peak Found	Peak Found	Peak Found	Peak Found	Peak Found	Peak Found	High	Peak Found	1
FALSE	Master Protein	F1PAA9	Cadherin-1 [OS=Canis lupus familiaris]	25	FALSE	Canis (sp_canonical TaxID=9611_and_subtaxonomies)	18	242	18	885	97.7	4.81	926.05	18	cell adhesion;cell organization and biogenesis;developmental processes;other biological processes	plasma membrane;other membranes;ER/Golgi;other cytoplasmic organelle;other cell component	other molecular function	Pf00028, Pf01049, Pf08758	442858	ENSCAFG00030014198; ENSCAFG00040010861	CDH1	cfa:442858; F1PAA9	Apoptotic cleavage of cell adhesion proteins; Adherens junctions interactions; Degradation of the extracellular matrix; Integrin cell surface interactions; RHO GTPases activate IQGAPs	Cell cycle	6	0.91	73.27	7.99155e+07	1.23529e+08	2.66	4.4	4.7982e+07	4.44868e+07	3.74084e+07	4.2577e+07	1.18025e+08	1.13852e+08	1.32403e+08	1.16547e+08	High	High	High	High	High	High	High	High	1
FALSE	Master Protein	P81708	Lysozyme C, milk isozyme [OS=Canis lupus familiaris]	74	FALSE	Canis (sp_canonical TaxID=9611_and_subtaxonomies)	6	35	6	129	14.5	8.29	136	6	other metabolic processes;stress response;other biological processes		other molecular function	Pf00062							0	0.849	95.12	1.24924e+06	1.68736e+06	7.59	7.87	758983	724245	577891	554630	1.74077e+06	1.47832e+06	1.60079e+06	1.67864e+06	High	High	High	High	High	High	High	High	1
FALSE	Master Protein	P25291	Pancreatic secretory granule membrane major glycoprotein GP2 [OS=Canis lupus familiaris]	37	FALSE	Canis (sp_canonical TaxID=9611_and_subtaxonomies)	14	98	14	509	56.7	5.62	281.49	14	stress response;transport;other biological processes	non-structural extracellular;plasma membrane;other membranes;other cytoplasmic organelle;other cell component	extracellular structural activity	Pf00100			GP2	P25291			0	0.839	84.56	1.66262e+07	2.04084e+07	7.1	3.91	8.57848e+06	9.34163e+06	7.92698e+06	8.67071e+06	1.90443e+07	1.99206e+07	2.10744e+07	1.83061e+07	High	High	High	High	High	High	High	High	1
FALSE	Master Protein	P01784	Ig heavy chain V region GOM [OS=Canis lupus familiaris]	26	FALSE	Canis (sp_canonical TaxID=9611_and_subtaxonomies)	2	262	2	114	12.4	5.4	656.24	2	cell organization and biogenesis;stress response;transport;signal transduction;other biological processes	non-structural extracellular;plasma membrane;other membranes	signal transduction activity or receptor binding;other molecular function	Pf07686							0	0.79	41.56	8.84465e+08	9.17812e+08	8.84	6.18	5.18284e+08	5.05639e+08	3.64564e+08	4.87702e+08	8.27637e+08	9.44301e+08	9.50187e+08	8.36705e+08	High	High	High	High	High	High	High	High	1	Acetyl [N-Term]
FALSE	Master Protein	P18470	DLA class II histocompatibility antigen, DR-1 beta chain [OS=Canis lupus familiaris]	22	FALSE	Canis (sp_canonical TaxID=9611_and_subtaxonomies)	5	46	5	266	30.1	6.15	152.2	5	cell organization and biogenesis;other biological processes	plasma membrane;other membranes;other cytoplasmic organelle	other molecular function	Pf00969, Pf07654						Cytokines and inflammatory response	1	0.581	82.79	3.38724e+06	3.39894e+06	8.12	12.08	2.06685e+06	1.6611e+06	1.67356e+06	1.68211e+06	2.76445e+06	3646656	3.22165e+06	3.3844e+06	High	High	High	High	High	High	High	High	1
FALSE	Master Protein	P01785	Ig heavy chain V region MOO [OS=Canis lupus familiaris]	42	FALSE	Canis (sp_canonical TaxID=9611_and_subtaxonomies)	4	49	4	117	12.7	4.72	161.59	4	cell organization and biogenesis;stress response;transport;signal transduction;other biological processes	non-structural extracellular;plasma membrane;other membranes	signal transduction activity or receptor binding;other molecular function	Pf07686							0	0.56	73.25	5.56073e+07	4.52362e+07	7.39	7.66	2.90467e+07	3.29802e+07	2.59889e+07	2.88298e+07	4.08271e+07	4.25415e+07	5.09838e+07	4.32938e+07	High	High	High	High	High	High	High	High	1
FALSE	Master Protein	Q95MP7	Ferritin heavy chain [OS=Canis lupus familiaris]	17	FALSE	Canis (sp_canonical TaxID=9611_and_subtaxonomies)	3	12	3	183	21.3	5.88	15.77	3	transport;other biological processes	other cell component	other molecular function	Pf00210	100499480; 403631	ENSCAFG00030004568; ENSCAFG00040020799; ENSCAFG00805008422; ENSCAFG00805022326	FTH1	cfa:403631; Q53VC0; Q95MP7	Iron uptake and transport; Neutrophil degranulation; Golgi Associated Vesicle Biogenesis		3	0.545	58.78	241129	803221	40.06	12.57	254093	104043	98329.7	143278	921958	684666	802816	758452	Peak Found	Peak Found	Peak Found	High	High	High	High	High	1
FALSE	Master Protein	O97578	Dipeptidyl peptidase 1 [OS=Canis lupus familiaris]	51	FALSE	Canis (sp_canonical TaxID=9611_and_subtaxonomies)	14	162	14	435	49.4	7.03	640.52	14	protein metabolism;other metabolic processes	non-structural extracellular;other cytoplasmic organelle	other molecular function	Pf00112, Pf08773	403458		CTSC	cfa:403458; O97578			0	0.503	88.86	1.64026e+07	3.20089e+07	2.86	6.55	9.91905e+06	9.45916e+06	7.62323e+06	8.0839e+06	3.30138e+07	3.19563e+07	3.05756e+07	2.86398e+07	High	High	High	High	High	High	High	High	1
FALSE	Master Protein	P48300	Tissue alpha-L-fucosidase [OS=Canis lupus familiaris]	37	FALSE	Canis (sp_canonical TaxID=9611_and_subtaxonomies)	12	65	12	465	53.7	6.74	193.87	12	other metabolic processes	other cytoplasmic organelle	other molecular function	Pf01120, Pf16757	403929		FUCA1	cfa:403929; P48300			0	0.501	69.07	3.58107e+06	4.75638e+06	6.79	9.56	2.29155e+06	1.95044e+06	1.76131e+06	1.70173e+06	4.31546e+06	4.01352e+06	5.0071e+06	4.90745e+06	High	High	High	High	High	High	High	High	1
FALSE	Master Protein	Q8WNN6	Superoxide dismutase [Cu-Zn] [OS=Canis lupus familiaris]	46	FALSE	Canis (sp_canonical TaxID=9611_and_subtaxonomies)	6	249	6	153	15.9	6.11	931.94	6	other metabolic processes;stress response	cytosol;mitochondrion;nucleus;other cytoplasmic organelle	other molecular function	Pf00080	403559		SOD1	cfa:403559; Q8WNN6			0	0.479	24.25	9.10544e+07	1.78313e+08	9.36	5.82	4.92699e+07	4.84885e+07	4.7921e+07	4.93846e+07	1.67283e+08	173126574	1.93323e+08	1.5932e+08	High	High	High	High	High	High	High	High	1
FALSE	Master Protein	Q32KH5	N-acetylgalactosamine-6-sulfatase [OS=Canis lupus familiaris]	10	FALSE	Canis (sp_canonical TaxID=9611_and_subtaxonomies)	2	4	2	522	58	7.05	10.21	2		other cytoplasmic organelle	other molecular function	Pf00884, Pf14707	489661	ENSCAFG00000019861; ENSCAFG00040009528	GALNS	cfa:489661; Q32KH5	Neutrophil degranulation; Keratan sulfate degradation		2	0.475	52.62	56519.2	118353	25.62	26.72	40154.2	36127.2	23686.5	18943.9	99404.5	132183	73966.3	127024	Peak Found	Peak Found	Peak Found	Peak Found	Peak Found	High	High	High	1
FALSE	Master Protein	Q28275	Fibronectin [OS=Canis lupus familiaris]	7	FALSE	Canis (sp_canonical TaxID=9611_and_subtaxonomies)	8	27	8	2208	243.1	5.99	88.56	8	cell adhesion;stress response;other biological processes	non-structural extracellular	nucleic acid binding activity;other molecular function	Pf00039, Pf00040, Pf00041		ENSCAFG00030010199	FN1	Q28275; Q28276			0	0.455	71.91	184286	1.18865e+06	71.04	18.04	26718.9		137757	94192.5	1.49286e+06	1.11427e+06	1.0376e+06	1.14125e+06	Peak Found	Not Found	Peak Found	Peak Found	High	High	High	High	1
FALSE	Master Protein	P81709	Lysozyme C, spleen isozyme [OS=Canis lupus familiaris]	44	FALSE	Canis (sp_canonical TaxID=9611_and_subtaxonomies)	4	18	4	130	14.6	8.81	65.48	4	other metabolic processes;stress response;other biological processes		other molecular function	Pf00062					Neutrophil degranulation; Antimicrobial peptides		2	0.449	8.41	338212	1.18521e+06	13.07	15.57	247241	193062	158718	158922	870092	1.2569e+06	1.12297e+06	1.18059e+06	High	High	High	High	High	High	High	High	1
FALSE	Master Protein	P18466	DLA class I histocompatibility antigen, A9/A9 alpha chain [OS=Canis lupus familiaris]	22	FALSE	Canis (sp_canonical TaxID=9611_and_subtaxonomies)	6	37	6	362	40.4	5.87	130.79	6	other biological processes	non-structural extracellular;plasma membrane;other membranes		Pf00129, Pf06623, Pf07654							0	0.342	39.21	1.40406e+06	4.78363e+06	13.35	3.28	669225	782443	744729	727693	4.68339e+06	4.45047e+06	4.6071e+06	4.63001e+06	High	High	High	High	High	High	High	High	1
FALSE	Master Protein	Q863B4	Trefoil factor 3 [OS=Canis lupus familiaris]	54	FALSE	Canis (sp_canonical TaxID=9611_and_subtaxonomies)	4	76	4	80	8.9	4.94	467.03	4	other biological processes	non-structural extracellular;other cell component	other molecular function	Pf00088	403488	ENSCAFG00000053768; ENSCAFG00030022325; ENSCAFG00040024680; ENSCAFG00805025491; ENSCAFG00845030487	TFF3	cfa:403488; Q863B4			0	0.342	118.32	9.23797e+07	1.97158e+08	3.88	6.55	5.87445e+07	5.26889e+07	4.33887e+07	4.66718e+07	188906213	1.80087e+08	1.96536e+08	2.07108e+08	High	High	High	High	High	High	High	High	1
FALSE	Master Protein	P01002	Double-headed protease inhibitor, submandibular gland [OS=Canis lupus familiaris]	30	FALSE	Canis (sp_canonical TaxID=9611_and_subtaxonomies)	3	26	3	115	12.8	7.93	56.02	3	other biological processes	non-structural extracellular	enzyme regulator activity	Pf00050							0	0.32	110.91	582208	3.22662e+06	52.12	51.67	65811	370653	291608	281658	3.2667e+06	3.29118e+06	3.04402e+06	576568	High	High	High	High	High	High	High	High	1
FALSE	Master Protein	O18874	Minor allergen Can f 2 [OS=Canis lupus familiaris]	38	FALSE	Canis (sp_canonical TaxID=9611_and_subtaxonomies)	4	6	4	180	20.2	5.02	17.53	4		non-structural extracellular	other molecular function	Pf00061							0	0.312	15.34	51712.5	403502	71.56	20.19	60943	61248.1	11238.9	13296.5	526448	384247	350826	381370	Peak Found	Peak Found	Peak Found	Peak Found	High	High	High	High	1
FALSE	Master Protein	P00011	Cytochrome c [OS=Canis lupus familiaris]	64	FALSE	Canis (sp_canonical TaxID=9611_and_subtaxonomies)	11	98	11	105	11.6	9.58	346.05	11	protein metabolism;other metabolic processes;other biological processes	other membranes;cytosol;mitochondrion;nucleus	other molecular function	Pf00034	475258	ENSCAFG00000057599; ENSCAFG00030004991; ENSCAFG00040008341; ENSCAFG00805010802; ENSCAFG00845010713	CYCS	cfa:475258; P00011	Pyroptosis; Respiratory electron transport; Detoxification of Reactive Oxygen Species; TP53 Regulates Metabolic Genes; Cytoprotection by HMOX1; Regulation of the apoptosome activity; Release of apoptotic factors from the mitochondria; Activation of caspases through apoptosome-mediated cleavage	FAS pathway and stress induction of HSP regulation	10	0.278	76.74	9.0701e+06	2.8965e+07	2.62	2.7	5.29378e+06	5.0779e+06	4.48524e+06	4.67917e+06	2.8722e+07	2.72361e+07	2.83628e+07	2.77248e+07	High	High	High	High	High	High	High	High	1
FALSE	Master Protein	P79143	Aminopeptidase N [OS=Canis lupus familiaris]	56	FALSE	Canis (sp_canonical TaxID=9611_and_subtaxonomies)	66	2496	66	975	110.2	6.18	9403.74	66	protein metabolism;other metabolic processes;developmental processes;signal transduction;other biological processes	plasma membrane;other membranes;other cell component	other molecular function	Pf01433, Pf11838, Pf17900	403913	ENSCAFG00000012013; ENSCAFG00805026851	ANPEP	cfa:403913; F1PCB5; P79143	Neutrophil degranulation		1	0.264	92.71	1.31215e+09	2.96406e+09	3.53	2.39	7.29135e+08	7.47291e+08	6.30698e+08	6.6543e+08	2.85863e+09	2.80202e+09	2.84241e+09	2.82208e+09	High	High	High	High	High	High	High	High	1
FALSE	Master Protein	P01618	Ig kappa chain V region GOM [OS=Canis lupus familiaris]	34	FALSE	Canis (sp_canonical TaxID=9611_and_subtaxonomies)	2	26	2	108	12	6.61	95.29	2	other biological processes	non-structural extracellular;other cell component		Pf07686							0	0.252	14.36	4.2092e+07	1.69122e+08	6.38	10.68	2.7249e+07	2.22965e+07	2.01685e+07	2.12859e+07	1.66095e+08	1.55031e+08	2.03258e+08	1.55231e+08	High	High	High	High	High	High	High	High	1
FALSE	Master Protein	P19006	Haptoglobin [OS=Canis lupus familiaris]	44	FALSE	Canis (sp_canonical TaxID=9611_and_subtaxonomies)	15	59	15	329	36.4	6.09	153.1	15	protein metabolism;other metabolic processes;stress response;other biological processes	non-structural extracellular	other molecular function	Pf00089			HP	P19006; Q9TRH6; Q9TRH7			0	0.205	60.38	1.40298e+06	9.8821e+06	24.77	4.82	947641	771742	401779	736646	9.8378e+06	9.72037e+06	9.58094e+06	8.79267e+06	High	High	High	Peak Found	High	High	High	High	1
FALSE	Master Protein	P01874	Ig mu chain C region [OS=Canis lupus familiaris]	8	FALSE	Canis (sp_canonical TaxID=9611_and_subtaxonomies)	2	79	2	450	48.9	6.13	151.55	2	other biological processes	ER/Golgi	other molecular function	Pf07654							0	0.176	15.83	1.92337e+07	1.13221e+08	12.56	8.84	1.33071e+07	1.14624e+07	8.64561e+06	8.61194e+06	1.11965e+08	1.04285e+08	9.73681e+07	1.12096e+08	High	High	High	High	High	High	High	High	1
FALSE	Master Protein	O18873	Major allergen Can f 1 [OS=Canis lupus familiaris]	10	FALSE	Canis (sp_canonical TaxID=9611_and_subtaxonomies)	2	6	2	174	19.2	6.33	11.3	2		non-structural extracellular	other molecular function	Pf00061							0	0.152	3.26	3.00061e+06	2.02667e+07	5.47	1.91	1.76866e+06	1.87645e+06	1.40462e+06	1.54257e+06	1.97678e+07	1.89441e+07	2.00427e+07	1.93411e+07	High	Peak Found	High	Peak Found	High	High	High	Peak Found	1
FALSE	Master Protein	Q53VB8	Ferritin light chain [OS=Canis lupus familiaris]	27	FALSE	Canis (sp_canonical TaxID=9611_and_subtaxonomies)	3	11	3	175	20.1	6	47.81	3	transport;other biological processes	other cell component	other molecular function	Pf00210	102155200; 477042	ENSCAFG00000003861; ENSCAFG00030014341; ENSCAFG00805000297; ENSCAFG00845000481	FTL	cfa:477042; Q53VB8	Iron uptake and transport; Neutrophil degranulation; Golgi Associated Vesicle Biogenesis		3	0.142	20.37	41042.9	739694	85.78	7.03		46865.2		10381.3	742707	638886	770986	669779	Not Found	Peak Found	Not Found	Peak Found	High	High	High	High	1
FALSE	Master Protein	P60524	Hemoglobin subunit beta [OS=Canis lupus familiaris]	64	FALSE	Canis (sp_canonical TaxID=9611_and_subtaxonomies)	9	41	9	146	16	8.05	121.04	9	other metabolic processes;transport;other biological processes	cytosol;other cell component	other molecular function	Pf00042			HBB	P02056; P60524			0	0.133	20.25	223757	6.2336e+06	38.56	0.68	194820	142511	94112	62633.8	5.97901e+06	5.91971e+06	6.20034e+06	5.93558e+06	High	High	High	High	High	High	High	High	1
FALSE	Master Protein	Q863J2	Trefoil factor 2 [OS=Canis lupus familiaris]	69	FALSE	Canis (sp_canonical TaxID=9611_and_subtaxonomies)	7	62	7	129	14.1	7.65	225.64	7	signal transduction;other biological processes	non-structural extracellular	signal transduction activity or receptor binding	Pf00088	403489		TFF2	cfa:403489; Q863J2			0	0.121	80.09	4.6163e+06	3.49741e+07	3.98	1.32	2.94616e+06	2.62022e+06	2.17868e+06	2.3345e+06	3.3531e+07	3.25963e+07	3.51936e+07	3.28838e+07	High	High	High	High	High	High	High	High	1
FALSE	Master Protein	P49822	Albumin [OS=Canis lupus familiaris]	72	FALSE	Canis (sp_canonical TaxID=9611_and_subtaxonomies)	42	449	42	608	68.6	5.69	1569.6	42	stress response;other biological processes	non-structural extracellular;other cell component	nucleic acid binding activity;other molecular function	Pf00273	403550		ALB	O77705; P49822; Q9TSZ4			0	0.098	64.88	2.60885e+07	3.14984e+08	7.93	1.86	1.73474e+07	1.37616e+07	1.26438e+07	1.30433e+07	3.00813e+08	2.89606e+08	3.15792e+08	2.97312e+08	High	High	High	High	High	High	High	High	1
FALSE	Master Protein	P60529	Hemoglobin subunit alpha [OS=Canis lupus familiaris]	35	FALSE	Canis (sp_canonical TaxID=9611_and_subtaxonomies)	4	22	4	141	15.2	8.06	91.51	4	other metabolic processes;transport;other biological processes	cytosol;other cell component	other molecular function	Pf00042			HBA	P01952; P60529			0	0.039	28.59	600718	4.85514e+06	15.16	12.55	460313	318815	292467	298971	4.4264e+06	4.28295e+06	5.89204e+06	4.80049e+06	High	High	High	High	High	High	High	High	1
FALSE	Master Protein	Q6TEQ7	Annexin A2 [OS=Canis lupus familiaris]	8	FALSE	Canis (sp_canonical TaxID=9611_and_subtaxonomies)	2	4	2	339	38.6	7.31	8.22	2	transport	non-structural extracellular;extracellular matrix;plasma membrane;other membranes;ER/Golgi;nucleus;other cytoplasmic organelle;other cell component	transporter activity;enzyme regulator activity;cytoskeletal activity;other molecular function	Pf00191	403435	ENSCAFG00030009412	ANXA2	cfa:403435; Q6TEQ7	Neutrophil degranulation; Dissolution of Fibrin Clot		2	0.01			123976		31.8						73273.3	123976	141851	Not Found	Not Found	Not Found	Not Found	High	High	High	Peak Found	1
FALSE	Master Protein	H2B3G5	Lipocalin Can f 6.0101 [OS=Canis lupus familiaris]	16	FALSE	Canis (sp_canonical TaxID=9611_and_subtaxonomies)	2	3	2	190	21.8	5.2	4.23	2		non-structural extracellular	other molecular function	Pf00061							0	0.01			134217		43.58					67195.2	105118	163430	195918	Not Found	Not Found	Not Found	Not Found	Peak Found	Peak Found	High	High	1
FALSE	Master Protein	Q50KA8	Nucleoside diphosphate kinase B [OS=Canis lupus familiaris]	20	FALSE	Canis (sp_canonical TaxID=9611_and_subtaxonomies)	3	15	1	152	17.4	7.99	35.14	3	protein metabolism;other metabolic processes;signal transduction;other biological processes	nucleus;other cell component	nucleic acid binding activity;kinase activity;other molecular function	Pf00334	480559	ENSCAFG00000050078	NME2	cfa:480559; Q50KA8			0	0.01			115827		12.99					90443.6	114998	129288	105000	Not Found	Not Found	Not Found	Not Found	High	High	High	High	1

## Sheet: UP 11 
Checked	Master	Accession	Description	Abundance Ratio: (cronico) / (malato)	Coverage [%]	Contaminant	Marked as	# Peptides	# PSMs	# Unique Peptides	# AAs	MW [kDa]	calc. pI	Score Sequest HT: Sequest HT	# Peptides (by Search Engine): Sequest HT	Biological Process	Cellular Component	Molecular Function	Pfam IDs	Entrez Gene ID	Ensembl Gene ID	Gene Symbol	Gene ID	Reactome Pathways	WikiPathways	# Protein Pathway Groups	Abundance Ratio: (cronico) / (malato)	Abundance Ratio Variability [%]: (cronico) / (malato)	Abundances (Grouped): cronico	Abundances (Grouped): malato	Abundances (Grouped) CV [%]: cronico	Abundances (Grouped) CV [%]: malato	Abundance: F1: Sample, cronico	Abundance: F2: Sample, cronico	Abundance: F3: Sample, cronico	Abundance: F4: Sample, cronico	Abundance: F9: Sample, malato	Abundance: F10: Sample, malato	Abundance: F11: Sample, malato	Abundance: F12: Sample, malato	p value (t test)	Found in Sample: [S1] F1: Sample, cronico	Found in Sample: [S2] F2: Sample, cronico	Found in Sample: [S3] F3: Sample, cronico	Found in Sample: [S4] F4: Sample, cronico	Found in Sample: [S9] F9: Sample, malato	Found in Sample: [S10] F10: Sample, malato	Found in Sample: [S11] F11: Sample, malato	Found in Sample: [S12] F12: Sample, malato
FALSE	Master Protein	P55261	Carboxypeptidase B [OS=Canis lupus familiaris]	2.774	44	FALSE	Canis (sp_canonical TaxID=9611_and_subtaxonomies)	18	188	18	416	47.6	6.6	786.04	18	protein metabolism	non-structural extracellular;other cell component	other molecular function	Pf00246, Pf02244			CPB1	P55261			0	2.774	100.75	2.61242e+08	8.26778e+07	1.38	2.36	1.54744e+08	1.51582e+08	1.23953e+08	1.33193e+08	8.23213e+07	7.81532e+07	8.32771e+07	7.74685e+07	0.000195532	High	High	High	High	High	High	High	High
FALSE	Master Protein	P06871	Cationic trypsin [OS=Canis lupus familiaris]	2.559	81	FALSE	Canis (sp_canonical TaxID=9611_and_subtaxonomies)	12	402	12	246	26.2	8.07	1673.1	12	protein metabolism;other biological processes	non-structural extracellular	other molecular function	Pf00089			PRSS1	P06871			0	2.559	46.1	1.53942e+09	5.71437e+08	3	4.25	9.33155e+08	8.50765e+08	7.54747e+08	7.67876e+08	5.43756e+08	5.34993e+08	6.16085e+08	5.41334e+08	0.00108069	High	High	High	High	High	High	High	High
FALSE	Master Protein	Q867B0	Chymotrypsin-like elastase family member 1 [OS=Canis lupus familiaris]	10.749	79	FALSE	Canis (sp_canonical TaxID=9611_and_subtaxonomies)	16	482	16	258	27.9	8.46	1946.14	16	protein metabolism	non-structural extracellular	other molecular function	Pf00089			CELA1	Q867B0			0	10.749	81.71	1.08006e+09	9.10259e+07	2.84	2.81	6.65109e+08	6.13423e+08	5.09423e+08	5.35456e+08	9.00302e+07	8.6285e+07	8.80839e+07	8.64291e+07	9.02236e-06	High	High	High	High	High	High	High	High
FALSE	Master Protein	Q5XWD5	Cobalamin binding intrinsic factor [OS=Canis lupus familiaris]	1.824	36	FALSE	Canis (sp_canonical TaxID=9611_and_subtaxonomies)	9	107	9	417	45	5.78	394.51	9	transport	non-structural extracellular;plasma membrane;other membranes;other cytoplasmic organelle;other cell component	other molecular function	Pf01122, Pf14478	449477	ENSCAFG00845019472	CBLIF	cfa:449477; Q5XWD5			0	1.824	84.57	2.23307e+07	7.87476e+06	5.21	10.26	1.36605e+07	1.22288e+07	1.09297e+07	1.05786e+07	8.25757e+06	7.84312e+06	6.81899e+06	7.11625e+06	0.0013701	High	High	High	High	High	High	High	High
FALSE	Master Protein	Q767J3	Deoxyribonuclease-1 [OS=Canis lupus familiaris]	5.046	64	FALSE	Canis (sp_canonical TaxID=9611_and_subtaxonomies)	11	66	11	284	31.5	5.45	255.3	11	DNA metabolism;other metabolic processes;other biological processes	non-structural extracellular;nucleus;other cell component	cytoskeletal activity;nucleic acid binding activity;other molecular function	Pf03372	403413	ENSCAFG00000019267; ENSCAFG00030003196; ENSCAFG00805016570; ENSCAFG00845002013	DNASE1	cfa:403413; Q767J3			0	5.046	113.88	1.85456e+07	4.89805e+06	4.52	9.19	1.03099e+07	1.07251e+07	8.59064e+06	9.81712e+06	5.37023e+06	4.70991e+06	4.5314e+06	4.58457e+06	5.48205e-05	High	High	High	High	High	High	High	High
FALSE	Master Protein	Q6EIZ0	Keratin, type I cytoskeletal 10 [OS=Canis lupus familiaris]	3.137	29	FALSE	Canis (sp_canonical TaxID=9611_and_subtaxonomies)	24	255	23	568	57.7	5.15	801.1	24	cell organization and biogenesis;other biological processes	non-structural extracellular;cytoskeleton;other cell component	bone, tooth or skin structural activity;other molecular function	Pf00038	491006	ENSCAFG00000016007; ENSCAFG00030016765	KRT10	Q6EIZ0	Formation of the cornified envelope		2	3.137	80.96	1.39471e+08	3.31851e+07	3.37	2.76	8.19301e+07	7.44753e+07	6.75126e+07	7.19438e+07	3.25007e+07	3.21662e+07	3.20752e+07	3.08143e+07	8.89227e-06	High	High	High	High	High	High	High	High
FALSE	Master Protein	O18740	Keratin, type I cytoskeletal 9 [OS=Canis lupus familiaris]	4.788	6	FALSE	Canis (sp_canonical TaxID=9611_and_subtaxonomies)	4	24	3	786	76.3	5.95	32.25	4	cell organization and biogenesis;other biological processes	cytoskeleton	other molecular function	Pf00038			KRT9	O18740			0	4.788	21.2	1.04248e+07	2.05044e+06	6.91	9.88	6.41424e+06	5.41215e+06	5.28873e+06	5.1341e+06	2.2926e+06	1.98074e+06	2024217	1.80935e+06	2.54701e-05	High	High	High	High	Peak Found	High	High	Peak Found
FALSE	Master Protein	Q6EIY9	Keratin, type II cytoskeletal 1 [OS=Canis lupus familiaris]	2.657	22	FALSE	Canis (sp_canonical TaxID=9611_and_subtaxonomies)	18	176	15	619	63.8	7.84	597.52	18	cell organization and biogenesis	plasma membrane;other membranes;cytoskeleton;other cell component	other molecular function	Pf00038, Pf16208, Pf16210	444857		KRT1	cfa:444857; Q6EIY9			0	2.657	52.7	9.18792e+07	2.77669e+07	2.91	9.75	5.2825e+07	5.10159e+07	4.49444e+07	4.77921e+07	2.52134e+07	2.78531e+07	3.18045e+07	2.43686e+07	0.000102904	High	High	High	High	High	High	High	High
FALSE	Master Protein	Q6EIZ1	Keratin, type II cytoskeletal 2 epidermal [OS=Canis lupus familiaris]	5.052	14	FALSE	Canis (sp_canonical TaxID=9611_and_subtaxonomies)	13	98	10	633	64.5	7.74	244.88	13	cell organization and biogenesis;other biological processes	cytoskeleton;other cell component	bone, tooth or skin structural activity	Pf00038, Pf16208			KRT2	Q6EIZ1			0	5.052	72.89	2.87572e+07	4.74862e+06	6.81	7.01	1.54647e+07	1.67981e+07	1.43998e+07	1.42187e+07	4.02208e+06	4.50033e+06	4.77839e+06	4.70153e+06	2.33646e-06	High	High	High	High	High	High	High	High
FALSE	Master Protein	Q3YIX4	Phosphatidylethanolamine-binding protein 1 [OS=Canis lupus familiaris]	100	12	FALSE	Canis (sp_canonical TaxID=9611_and_subtaxonomies)	2	4	2	187	20.9	7.49	3.57	2	other biological processes	other cell component	enzyme regulator activity;other molecular function	Pf01161	477501	ENSCAFG00000009910; ENSCAFG00030025209	PEBP1	cfa:477501; Q3YIX4	MAP2K and MAPK activation; Negative regulation of MAPK pathway	EGFR1 signaling pathway	3	100		428874		28.7		251848	224661	205261	356224					#DIV/0!	High	High	High	High	Not Found	Not Found	Not Found	Not Found
FALSE	Master Protein	P54714	Triosephosphate isomerase [OS=Canis lupus familiaris]	2.915	78	FALSE	Canis (sp_canonical TaxID=9611_and_subtaxonomies)	13	71	13	249	26.7	7.33	224.07	13	other metabolic processes	cytosol	other molecular function	Pf00121	477711		TPI1	cfa:477711; P54714			0	2.915	81.72	4.59885e+06	1.81299e+06	7.69	8.24	2.6386e+06	2.28219e+06	2.26934e+06	2.42881e+06	1.69809e+06	1.60611e+06	2.04154e+06	1.74487e+06	0.00255581	High	High	High	High	High	High	High	High
[truncated: 2 more columns]

## Sheet: DOWN 27
Checked	Master	Accession	Description	Abundance Ratio: (cronico) / (malato)	Coverage [%]	Contaminant	Marked as	# Peptides	# PSMs	# Unique Peptides	# AAs	MW [kDa]	calc. pI	Score Sequest HT: Sequest HT	# Peptides (by Search Engine): Sequest HT	Biological Process	Cellular Component	Molecular Function	Pfam IDs	Entrez Gene ID	Ensembl Gene ID	Gene Symbol	Gene ID	Reactome Pathways	WikiPathways	# Protein Pathway Groups	Abundance Ratio: (cronico) / (malato)	Abundance Ratio Variability [%]: (cronico) / (malato)	Abundances (Grouped): cronico	Abundances (Grouped): malato	Abundances (Grouped) CV [%]: cronico	Abundances (Grouped) CV [%]: malato	Abundance: F1: Sample, cronico	Abundance: F2: Sample, cronico	Abundance: F3: Sample, cronico	Abundance: F4: Sample, cronico	Abundance: F9: Sample, malato	Abundance: F10: Sample, malato	Abundance: F11: Sample, malato	Abundance: F12: Sample, malato	p value (t test)	Found in Sample: [S1] F1: Sample, cronico	Found in Sample: [S2] F2: Sample, cronico	Found in Sample: [S3] F3: Sample, cronico	Found in Sample: [S4] F4: Sample, cronico	Found in Sample: [S9] F9: Sample, malato	Found in Sample: [S10] F10: Sample, malato	Found in Sample: [S11] F11: Sample, malato	Found in Sample: [S12] F12: Sample, malato
FALSE	Master Protein	P49822	Albumin [OS=Canis lupus familiaris]	0.098	72	FALSE	Canis (sp_canonical TaxID=9611_and_subtaxonomies)	42	449	42	608	68.6	5.69	1569.6	42	stress response;other biological processes	non-structural extracellular;other cell component	nucleic acid binding activity;other molecular function	Pf00273	403550		ALB	O77705; P49822; Q9TSZ4			0	0.098	64.88	2.60885e+07	3.14984e+08	7.93	1.86	1.73474e+07	1.37616e+07	1.26438e+07	1.30433e+07	3.00813e+08	2.89606e+08	3.15792e+08	2.97312e+08	3.71974e-09	High	High	High	High	High	High	High	High
FALSE	Master Protein	P79143	Aminopeptidase N [OS=Canis lupus familiaris]	0.264	56	FALSE	Canis (sp_canonical TaxID=9611_and_subtaxonomies)	66	2496	66	975	110.2	6.18	9403.74	66	protein metabolism;other metabolic processes;developmental processes;signal transduction;other biological processes	plasma membrane;other membranes;other cell component	other molecular function	Pf01433, Pf11838, Pf17900	403913	ENSCAFG00000012013; ENSCAFG00805026851	ANPEP	cfa:403913; F1PCB5; P79143	Neutrophil degranulation		1	0.264	92.71	1.31215e+09	2.96406e+09	3.53	2.39	7.29135e+08	7.47291e+08	6.30698e+08	6.6543e+08	2.85863e+09	2.80202e+09	2.84241e+09	2.82208e+09	5.00381e-10	High	High	High	High	High	High	High	High
FALSE	Master Protein	Q6TEQ7	Annexin A2 [OS=Canis lupus familiaris]	0.01	8	FALSE	Canis (sp_canonical TaxID=9611_and_subtaxonomies)	2	4	2	339	38.6	7.31	8.22	2	transport	non-structural extracellular;extracellular matrix;plasma membrane;other membranes;ER/Golgi;nucleus;other cytoplasmic organelle;other cell component	transporter activity;enzyme regulator activity;cytoskeletal activity;other molecular function	Pf00191	403435	ENSCAFG00030009412	ANXA2	cfa:403435; Q6TEQ7	Neutrophil degranulation; Dissolution of Fibrin Clot		2	0.01			123976		31.8						73273.3	123976	141851	#DIV/0!	Not Found	Not Found	Not Found	Not Found	High	High	High	Peak Found
FALSE	Master Protein	P00011	Cytochrome c [OS=Canis lupus familiaris]	0.278	64	FALSE	Canis (sp_canonical TaxID=9611_and_subtaxonomies)	11	98	11	105	11.6	9.58	346.05	11	protein metabolism;other metabolic processes;other biological processes	other membranes;cytosol;mitochondrion;nucleus	other molecular function	Pf00034	475258	ENSCAFG00000057599; ENSCAFG00030004991; ENSCAFG00040008341; ENSCAFG00805010802; ENSCAFG00845010713	CYCS	cfa:475258; P00011	Pyroptosis; Respiratory electron transport; Detoxification of Reactive Oxygen Species; TP53 Regulates Metabolic Genes; Cytoprotection by HMOX1; Regulation of the apoptosome activity; Release of apoptotic factors from the mitochondria; Activation of caspases through apoptosome-mediated cleavage	FAS pathway and stress induction of HSP regulation	10	0.278	76.74	9.0701e+06	2.8965e+07	2.62	2.7	5.29378e+06	5.0779e+06	4.48524e+06	4.67917e+06	2.8722e+07	2.72361e+07	2.83628e+07	2.77248e+07	1.28922e-09	High	High	High	High	High	High	High	High
FALSE	Master Protein	O97578	Dipeptidyl peptidase 1 [OS=Canis lupus familiaris]	0.503	51	FALSE	Canis (sp_canonical TaxID=9611_and_subtaxonomies)	14	162	14	435	49.4	7.03	640.52	14	protein metabolism;other metabolic processes	non-structural extracellular;other cytoplasmic organelle	other molecular function	Pf00112, Pf08773	403458		CTSC	cfa:403458; O97578			0	0.503	88.86	1.64026e+07	3.20089e+07	2.86	6.55	9.91905e+06	9.45916e+06	7.62323e+06	8.0839e+06	3.30138e+07	3.19563e+07	3.05756e+07	2.86398e+07	8.99369e-07	High	High	High	High	High	High	High	High
FALSE	Master Protein	P18466	DLA class I histocompatibility antigen, A9/A9 alpha chain [OS=Canis lupus familiaris]	0.342	22	FALSE	Canis (sp_canonical TaxID=9611_and_subtaxonomies)	6	37	6	362	40.4	5.87	130.79	6	other biological processes	non-structural extracellular;plasma membrane;other membranes		Pf00129, Pf06623, Pf07654							0	0.342	39.21	1.40406e+06	4.78363e+06	13.35	3.28	669225	782443	744729	727693	4.68339e+06	4.45047e+06	4.6071e+06	4.63001e+06	5.81128e-10	High	High	High	High	High	High	High	High
FALSE	Master Protein	P18470	DLA class II histocompatibility antigen, DR-1 beta chain [OS=Canis lupus familiaris]	0.581	22	FALSE	Canis (sp_canonical TaxID=9611_and_subtaxonomies)	5	46	5	266	30.1	6.15	152.2	5	cell organization and biogenesis;other biological processes	plasma membrane;other membranes;other cytoplasmic organelle	other molecular function	Pf00969, Pf07654						Cytokines and inflammatory response	1	0.581	82.79	3.38724e+06	3.39894e+06	8.12	12.08	2.06685e+06	1.6611e+06	1.67356e+06	1.68211e+06	2.76445e+06	3646656	3.22165e+06	3.3844e+06	0.000402508	High	High	High	High	High	High	High	High
FALSE	Master Protein	P01002	Double-headed protease inhibitor, submandibular gland [OS=Canis lupus familiaris]	0.32	30	FALSE	Canis (sp_canonical TaxID=9611_and_subtaxonomies)	3	26	3	115	12.8	7.93	56.02	3	other biological processes	non-structural extracellular	enzyme regulator activity	Pf00050			ENSCAFP00000009968				0	0.32	110.91	582208	3.22662e+06	52.12	51.67	65811	370653	291608	281658	3.2667e+06	3.29118e+06	3.04402e+06	576568	0.0133917	High	High	High	High	High	High	High	High
FALSE	Master Protein	Q95MP7	Ferritin heavy chain [OS=Canis lupus familiaris]	0.545	17	FALSE	Canis (sp_canonical TaxID=9611_and_subtaxonomies)	3	12	3	183	21.3	5.88	15.77	3	transport;other biological processes	other cell component	other molecular function	Pf00210	100499480; 403631	ENSCAFG00030004568; ENSCAFG00040020799; ENSCAFG00805008422; ENSCAFG00805022326	FTH1	cfa:403631; Q53VC0; Q95MP7	Iron uptake and transport; Neutrophil degranulation; Golgi Associated Vesicle Biogenesis		3	0.545	58.78	241129	803221	40.06	12.57	254093	104043	98329.7	143278	921958	684666	802816	758452	4.50892e-05	Peak Found	Peak Found	Peak Found	High	High	High	High	High
FALSE	Master Protein	Q53VB8	Ferritin light chain [OS=Canis lupus familiaris]	0.142	27	FALSE	Canis (sp_canonical TaxID=9611_and_subtaxonomies)	3	11	3	175	20.1	6	47.81	3	transport;other biological processes	other cell component	other molecular function	Pf00210	102155200; 477042	ENSCAFG00000003861; ENSCAFG00030014341; ENSCAFG00805000297; ENSCAFG00845000481	FTL	cfa:477042; Q53VB8	Iron uptake and transport; Neutrophil degranulation; Golgi Associated Vesicle Biogenesis		3	0.142	20.37	41042.9	739694	85.78	7.03		46865.2		10381.3	742707	638886	770986	669779	0.0001412	Not Found	Peak Found	Not Found	Peak Found	High	High	High	High
FALSE	Master Protein	Q28275	Fibronectin [OS=Canis lupus familiaris]	0.455	7	FALSE	Canis (sp_canonical TaxID=9611_and_subtaxonomies)	8	27	8	2208	243.1	5.99	88.56	8	cell adhesion;stress response;other biological processes	non-structural extracellular	nucleic acid binding activity;other molecular function	Pf00039, Pf00040, Pf00041		ENSCAFG00030010199	FN1	Q28275; Q28276			0	0.455	71.91	184286	1.18865e+06	71.04	18.04	26718.9		137757	94192.5	1.49286e+06	1.11427e+06	1.0376e+06	1.14125e+06	0.000276081	Peak Found	Not Found	Peak Found	Peak Found	High	High	High	High
FALSE	Master Protein	P19006	Haptoglobin [OS=Canis lupus familiaris]	0.205	44	FALSE	Canis (sp_canonical TaxID=9611_and_subtaxonomies)	15	59	15	329	36.4	6.09	153.1	15	protein metabolism;other metabolic processes;stress response;other biological processes	non-structural extracellular	other molecular function	Pf00089			HP	P19006; Q9TRH6; Q9TRH7			0	0.205	60.38	1.40298e+06	9.8821e+06	24.77	4.82	947641	771742	401779	736646	9.8378e+06	9.72037e+06	9.58094e+06	8.79267e+06	4.74645e-08	High	High	High	Peak Found	High	High	High	High
FALSE	Master Protein	P60529	Hemoglobin subunit alpha [OS=Canis lupus familiaris]	0.039	35	FALSE	Canis (sp_canonical TaxID=9611_and_subtaxonomies)	4	22	4	141	15.2	8.06	91.51	4	other metabolic processes;transport;other biological processes	cytosol;other cell component	other molecular function	Pf00042			HBA	P01952; P60529			0	0.039	28.59	600718	4.85514e+06	15.16	12.55	460313	318815	292467	298971	4.4264e+06	4.28295e+06	5.89204e+06	4.80049e+06	1.74842e-05	High	High	High	High	High	High	High	High
FALSE	Master Protein	P60524	Hemoglobin subunit beta [OS=Canis lupus familiaris]	0.133	64	FALSE	Canis (sp_canonical TaxID=9611_and_subtaxonomies)	9	41	9	146	16	8.05	121.04	9	other metabolic processes;transport;other biological processes	cytosol;other cell component	other molecular function	Pf00042			HBB	P02056; P60524			0	0.133	20.25	223757	6.2336e+06	38.56	0.68	194820	142511	94112	62633.8	5.97901e+06	5.91971e+06	6.20034e+06	5.93558e+06	2.11751e-10	High	High	High	High	High	High	High	High
FALSE	Master Protein	P01785	Ig heavy chain V region MOO [OS=Canis lupus familiaris]	0.56	42	FALSE	Canis (sp_canonical TaxID=9611_and_subtaxonomies)	4	49	4	117	12.7	4.72	161.59	4	cell organization and biogenesis;stress response;transport;signal transduction;other biological processes	non-structural extracellular;plasma membrane;other membranes	signal transduction activity or receptor binding;other molecular function	Pf07686							0	0.56	73.25	5.56073e+07	4.52362e+07	7.39	7.66	2.90467e+07	3.29802e+07	2.59889e+07	2.88298e+07	4.08271e+07	4.25415e+07	5.09838e+07	4.32938e+07	0.00126844	High	High	High	High	High	High	High	High
FALSE	Master Protein	P01618	Ig kappa chain V region GOM [OS=Canis lupus familiaris]	0.252	34	FALSE	Canis (sp_canonical TaxID=9611_and_subtaxonomies)	2	26	2	108	12	6.61	95.29	2	other biological processes	non-structural extracellular;other cell component		Pf07686							0	0.252	14.36	4.2092e+07	1.69122e+08	6.38	10.68	2.7249e+07	2.22965e+07	2.01685e+07	2.12859e+07	1.66095e+08	1.55031e+08	2.03258e+08	1.55231e+08	1.41374e-05	High	High	High	High	High	High	High	High
FALSE	Master Protein	P01874	Ig mu chain C region [OS=Canis lupus familiaris]	0.176	8	FALSE	Canis (sp_canonical TaxID=9611_and_subtaxonomies)	2	79	2	450	48.9	6.13	151.55	2	other biological processes	ER/Golgi	other molecular function	Pf07654							0	0.176	15.83	1.92337e+07	1.13221e+08	12.56	8.84	1.33071e+07	1.14624e+07	8.64561e+06	8.61194e+06	1.11965e+08	1.04285e+08	9.73681e+07	1.12096e+08	2.21104e-07	High	High	High	High	High	High	High	High
FALSE	Master Protein	H2B3G5	Lipocalin Can f 6.0101 [OS=Canis lupus familiaris]	0.01	16	FALSE	Canis (sp_canonical TaxID=9611_and_subtaxonomies)	2	3	2	190	21.8	5.2	4.23	2		non-structural extracellular	other molecular function	Pf00061							0	0.01			134217		43.58					67195.2	105118	163430	195918	#DIV/0!	Not Found	Not Found	Not Found	Not Found	Peak Found	Peak Found	High	High
FALSE	Master Protein	P81709	Lysozyme C, spleen isozyme [OS=Canis lupus familiaris]	0.449	44	FALSE	Canis (sp_canonical TaxID=9611_and_subtaxonomies)	4	18	4	130	14.6	8.81	65.48	4	other metabolic processes;stress response;other biological processes		other molecular function	Pf00062					Neutrophil degranulation; Antimicrobial peptides		2	0.449	8.41	338212	1.18521e+06	13.07	15.57	247241	193062	158718	158922	870092	1.2569e+06	1.12297e+06	1.18059e+06	4.07984e-05	High	High	High	High	High	High	High	High
FALSE	Master Protein	O18873	Major allergen Can f 1 [OS=Canis lupus familiaris]	0.152	10	FALSE	Canis (sp_canonical TaxID=9611_and_subtaxonomies)	2	6	2	174	19.2	6.33	11.3	2		non-structural extracellular	other molecular function	Pf00061							0	0.152	3.26	3.00061e+06	2.02667e+07	5.47	1.91	1.76866e+06	1.87645e+06	1.40462e+06	1.54257e+06	1.97678e+07	1.89441e+07	2.00427e+07	1.93411e+07	6.95288e-10	High	Peak Found	High	Peak Found	High	High	High	Peak Found
FALSE	Master Protein	O18874	Minor allergen Can f 2 [OS=Canis lupus familiaris]	0.312	38	FALSE	Canis (sp_canonical TaxID=9611_and_subtaxonomies)	4	6	4	180	20.2	5.02	17.53	4		non-structural extracellular	other molecular function	Pf00061							0	0.312	15.34	51712.5	403502	71.56	20.19	60943	61248.1	11238.9	13296.5	526448	384247	350826	381370	0.000108186	Peak Found	Peak Found	Peak Found	Peak Found	High	High	High	High
FALSE	Master Protein	Q32KH5	N-acetylgalactosamine-6-sulfatase [OS=Canis lupus familiaris]	0.475	10	FALSE	Canis (sp_canonical TaxID=9611_and_subtaxonomies)	2	4	2	522	58	7.05	10.21	2		other cytoplasmic organelle	other molecular function	Pf00884, Pf14707	489661	ENSCAFG00000019861; ENSCAFG00040009528	GALNS	cfa:489661; Q32KH5	Neutrophil degranulation; Keratan sulfate degradation		2	0.475	52.62	56519.2	118353	25.62	26.72	40154.2	36127.2	23686.5	18943.9	99404.5	132183	73966.3	127024	0.00158246	Peak Found	Peak Found	Peak Found	Peak Found	Peak Found	High	High	High
FALSE	Master Protein	Q50KA8	Nucleoside diphosphate kinase B [OS=Canis lupus familiaris]	0.01	20	FALSE	Canis (sp_canonical TaxID=9611_and_subtaxonomies)	3	15	1	152	17.4	7.99	35.14	3	protein metabolism;other metabolic processes;signal transduction;other biological processes	nucleus;other cell component	nucleic acid binding activity;kinase activity;other molecular function	Pf00334	480559	ENSCAFG00000050078	NME2	cfa:480559; Q50KA8			0	0.01			115827		12.99					90443.6	114998	129288	105000	#DIV/0!	Not Found	Not Found	Not Found	Not Found	High	High	High	High
FALSE	Master Protein	Q8WNN6	Superoxide dismutase [Cu-Zn] [OS=Canis lupus familiaris]	0.479	46	FALSE	Canis (sp_canonical TaxID=9611_and_subtaxonomies)	6	249	6	153	15.9	6.11	931.94	6	other metabolic processes;stress response	cytosol;mitochondrion;nucleus;other cytoplasmic organelle	other molecular function	Pf00080	403559		SOD1	cfa:403559; Q8WNN6			0	0.479	24.25	9.10544e+07	1.78313e+08	9.36	5.82	4.92699e+07	4.84885e+07	4.7921e+07	4.93846e+07	1.67283e+08	173126574	1.93323e+08	1.5932e+08	2.53494e-06	High	High	High	High	High	High	High	High
FALSE	Master Protein	P48300	Tissue alpha-L-fucosidase [OS=Canis lupus familiaris]	0.501	37	FALSE	Canis (sp_canonical TaxID=9611_and_subtaxonomies)	12	65	12	465	53.7	6.74	193.87	12	other metabolic processes	other cytoplasmic organelle	other molecular function	Pf01120, Pf16757	403929		FUCA1	cfa:403929; P48300			0	0.501	69.07	3.58107e+06	4.75638e+06	6.79	9.56	2.29155e+06	1.95044e+06	1.76131e+06	1.70173e+06	4.31546e+06	4.01352e+06	5.0071e+06	4.90745e+06	7.00968e-05	High	High	High	High	High	High	High	High
FALSE	Master Protein	Q863J2	Trefoil factor 2 [OS=Canis lupus familiaris]	0.121	69	FALSE	Canis (sp_canonical TaxID=9611_and_subtaxonomies)	7	62	7	129	14.1	7.65	225.64	7	signal transduction;other biological processes	non-structural extracellular	signal transduction activity or receptor binding	Pf00088	403489		TFF2	cfa:403489; Q863J2			0	0.121	80.09	4.6163e+06	3.49741e+07	3.98	1.32	2.94616e+06	2.62022e+06	2.17868e+06	2.3345e+06	3.3531e+07	3.25963e+07	3.51936e+07	3.28838e+07	3.69899e-09	High	High	High	High	High	High	High	High
FALSE	Master Protein	Q863B4	Trefoil factor 3 [OS=Canis lupus familiaris]	0.342	54	FALSE	Canis (sp_canonical TaxID=9611_and_subtaxonomies)	4	76	4	80	8.9	4.94	467.03	4	other biological processes	non-structural extracellular;other cell component	other molecular function	Pf00088	403488	ENSCAFG00000053768; ENSCAFG00030022325; ENSCAFG00040024680; ENSCAFG00805025491; ENSCAFG00845030487	TFF3	cfa:403488; Q863B4			0	0.342	118.32	9.23797e+07	1.97158e+08	3.88	6.55	5.87445e+07	5.26889e+07	4.33887e+07	4.66718e+07	188906213	1.80087e+08	1.96536e+08	2.07108e+08	6.74028e-07	High	High	High	High	High	High	High	High
[truncated: 2 more columns]

## Sheet: Foglio1
P55261
P06871
Q867B0
Q5XWD5
Q767J3
Q6EIZ0
O18740
Q6EIY9
Q6EIZ1
Q3YIX4
P54714
P49822
P79143
Q6TEQ7
P00011
O97578
P18466
P18470
P01002
Q95MP7
Q53VB8
Q28275
P19006
P60529
P60524
P01785
P01618
P01874
H2B3G5
P81709
O18873
O18874
Q32KH5
Q50KA8
Q8WNN6
P48300
Q863J2
Q863B4
